# Supplementary material for: Genome sequencing and population genomics modeling provide insights into the local adaptation of weeping forsythia
Source: Hortic Res. 2020 Aug 1;7:130. doi: 10.1038/s41438-020-00352-7 (PMC7395120; doi:10.1038/s41438-020-00352-7)
Supplement: Supplementary file 2 — Supplementary Information [file 41438_2020_352_MOESM2_ESM.xls]

## Sheet: Supplementary table S1.
Supplementary table S1. Statistical information of repeated sequences.
Type	Number	Length（bp）	Percentage (%)
ClassI/?/?	1647	430609	0.06
ClassI/DIRS/?	14119	27214277	3.69
ClassI/LARD/?	17563	37624025	5.1
ClassI/LINE/?	520	980067	0.13
ClassI/LINE/L1	1819	4630605	0.63
ClassI/LINE/R2	2	14268	0
ClassI/LINE/RTE	39	66408	0.01
ClassI/LTR/?	1087	1351642	0.18
ClassI/LTR/Copia	67493	116883497	15.85
ClassI/LTR/Gypsy	67353	137317964	18.62
ClassI/LTR/Retrovirus	2134	4492332	0.61
ClassI/LTR|DIRS/?	2	4019	0
ClassI/PLE/Penelope	168	13777	0
ClassI/SINE/?	4744	877469	0.12
ClassI/TRIM/?	4858	3598114	0.49
ClassII/?/?	1468	208195	0.03
ClassII/?/Academ	3	223	0
ClassII/?/ISL2EU	6	302	0
ClassII/?/Kolobok	298	23031	0
ClassII/?/MuDR	6034	2789209	0.38
ClassII/?/Novosib	104	7847	0
ClassII/?/Sola	19	1483	0
ClassII/Crypton/Crypton	8	527	0
ClassII/Helitron/?	50	9910	0
ClassII/Helitron/Helitron	28860	10795569	1.46
ClassII/MITE/?	3793	918433	0.12
ClassII/Maverick/?	549	318558	0.04
ClassII/Maverick/Maverick	1	35	0
ClassII/TIR/?	17798	10345196	1.4
ClassII/TIR/CACTA	26027	15633985	2.12
ClassII/TIR/P	133	12902	0
ClassII/TIR/PIF-Harbinger	15849	5583434	0.76
ClassII/TIR/Tc1-Mariner	733	331003	0.04
ClassII/TIR/hAT	16148	21714949	2.94
ClassII/TIR|Maverick/?	138	93217	0.01
PotentialHostGene	40834	9583446	1.3
SSR	5367	1405812	0.19
Unknown	197297	58177067	7.89
Total with overlap	545065	473453406	64.2
Total without overlap	545065	401651827	54.46

## Sheet: Supplementary table S2.
Supplementary table S2. Statistics of gene prediction results.
Method	Software	Species	Gene number
Ab initio	Genscan	-	37090
	Augustus	-	45995
	GlimmerHMM	-	36756
	GeneID	-	56104
	SNAP	-	63087
Homology-based	GeMoMa	Erythranthe_guttata	30695
		Olea_europaea	40142
		Sesamum_indicum	28941
RNAseq	PASA	-	41168
	GeneMarkS-T	-	46830
	TransDecoder	-	77677
Integration	EVM	-	33062

## Sheet: Supplementary table S3.
Supplementary table S3. Statistical information of gene function annotation.
Annotation database	Annotated number	Percentage (%)
GO_Annotation	16553	0.5007
KEGG_Annotation	10899	0.3297
KOG_Annotation	18084	0.547
TrEMBL_Annotation	31741	0.96
nr_Annotation	31796	0.9617
All_Annotated	31826	0.9626

## Sheet: Supplementary table S4.
Supplementary table S4. Statistical results of non-coding RNA.
RNA classification	Number	Family
miRNA	103	23
rRNA	219	4
tRNA	681	22

## Sheet: Supplementary table S5.
Supplementary table S5. Outlier loci identified by BayeScan.
#Chr	Pos	prob	log10(PO)	qval	alpha	fst
Contig00086	592076	0.92839	1.1127	0.016733	1.3157	0.015659
Contig00086	1209740	0.9962	2.4185	0.00095345	1.555	0.019208
Contig00086	1209978	0.97339	1.5633	0.0063278	1.4016	0.016664
Contig00086	1371760	0.9816	1.727	0.0046643	1.5361	0.018961
Contig00086	1378904	0.979	1.6685	0.0052156	1.503	0.018465
Contig00086	1469643	0.9976	2.6187	0.00055753	1.6144	0.020195
Contig00086	1486270	0.92559	1.0948	0.017398	1.3379	0.016133
Contig00086	1488138	0.986	1.8477	0.0035342	1.4949	0.018112
Contig00086	1614147	0.9958	2.3748	0.001013	1.6768	0.021576
Contig00086	1701313	0.91878	1.0536	0.019452	1.2841	0.015188
Contig00086	1701359	0.9998	3.6988	4.7068e-05	1.9274	0.026842
Contig00086	1702283	0.9928	2.1394	0.0018563	1.5237	0.018606
Contig00086	1703434	0.9978	2.6565	0.00047686	1.6808	0.021692
Contig00086	1900335	0.87097	0.82933	0.030637	1.2961	0.015971
Contig00086	2698600	0.96919	1.4978	0.0070935	1.4173	0.017013
Contig00086	2730274	0.9898	1.9869	0.0025736	1.3702	0.015884
Contig00086	2730291	0.90238	0.96585	0.023384	1.1538	0.013349
Contig00086	2730343	0.80676	0.62065	0.049203	0.98159	0.011525
Contig00086	2730463	0.92178	1.0713	0.018752	1.1708	0.013447
Contig00086	2730478	0.91938	1.0571	0.019324	1.1702	0.013391
Contig00086	2738162	0.90538	0.98085	0.022217	1.1414	0.013017
Contig00086	2801081	0.9856	1.8353	0.0036283	1.3949	0.016412
Contig00086	2801446	0.9936	2.1909	0.0016597	1.5648	0.019338
Contig00086	2914670	0.96439	1.4327	0.0080875	1.3063	0.015078
Contig00086	2973826	0.86977	0.82471	0.030993	1.1205	0.013082
Contig00086	3025355	0.9992	3.0965	0.00019225	1.6773	0.021575
Contig00086	3032220	0.81876	0.65491	0.044699	1.1358	0.013854
Contig00086	3032520	0.81616	0.64734	0.046225	1.1566	0.014239
Contig00086	3034106	0.95719	1.3495	0.0099267	1.3516	0.015998
Contig00086	3034242	0.94659	1.2485	0.012062	1.4297	0.017527
Contig00086	3035123	0.992	2.0933	0.0021017	1.5626	0.019482
Contig00086	3035136	0.9962	2.4185	0.00095345	1.6779	0.021598
Contig00086	3035316	0.96619	1.4561	0.0076437	1.4882	0.018397
Contig00086	3043770	0.92498	1.091	0.017888	1.2983	0.015422
Contig00086	3043998	0.984	1.7888	0.0039492	1.5314	0.019007
Contig00086	3045286	0.9916	2.072	0.0021794	1.5858	0.019944
Contig00086	3045534	0.82517	0.67391	0.042761	1.1962	0.014912
Contig00086	3273222	0.9978	2.6565	0.00047686	1.7828	0.024009
Contig00086	3311782	0.97439	1.5804	0.006093	1.4894	0.018331
Contig00086	3319212	0.9822	1.7417	0.0044645	1.4792	0.017993
Contig00086	3415001	0.86157	0.79407	0.033732	1.0941	0.012703
Contig00086	3415039	0.81596	0.64677	0.046333	1.0195	0.012
Contig00086	3432817	0.9976	2.6187	0.00055753	1.6141	0.020165
Contig00086	3432860	0.992	2.0933	0.0021017	1.4755	0.017744
Contig00086	3610241	0.86397	0.80287	0.032541	1.2469	0.01522
Contig00086	3616098	0.9932	2.1644	0.0017396	1.6087	0.020356
Contig00086	3716685	0.97419	1.5769	0.006122	1.5058	0.018632
Contig00086	3727897	0.9826	1.7517	0.0043108	1.4759	0.017827
Contig00086	4224900	0.9926	2.1275	0.0018924	1.5695	0.019522
Contig00086	4227634	0.90418	0.9748	0.022582	1.3091	0.015917
Contig00086	4284860	0.81176	0.63472	0.047654	1.1184	0.013586
Contig00086	4361828	0.90378	0.9728	0.022727	1.3436	0.016463
Contig00086	4361907	0.87818	0.85785	0.029684	1.3238	0.016454
Contig00086	4364223	0.90138	0.96094	0.023531	1.156	0.013347
Contig00086	4407504	0.91518	1.033	0.020557	1.275	0.015223
Contig00086	4616870	0.9754	1.5982	0.0058066	1.324	0.015246
Contig00086	4983590	0.88998	0.9079	0.026347	1.173	0.013741
Contig00086	5217352	0.80336	0.61124	0.049653	0.98622	0.011595
Contig00086	5390278	0.93859	1.1842	0.014669	1.2079	0.013746
Contig00086	5695912	0.86497	0.80658	0.031991	1.1047	0.012922
Contig00086	6576991	0.994	2.2191	0.0015066	1.601	0.020092
Contig00086	7014693	0.91758	1.0466	0.019839	1.2602	0.014916
Contig00086	7213405	0.84417	0.73377	0.03813	1.0784	0.012643
Contig00086	7224167	0.84417	0.73377	0.03813	1.1668	0.014157
Contig00086	7811142	0.9982	2.7439	0.0004078	1.7603	0.023339
Contig00086	7834779	0.9954	2.3352	0.0011896	1.6775	0.021698
Contig00086	7966438	1	1000	0	1.8451	0.024539
Contig00086	8437827	0.86477	0.80584	0.032083	1.3036	0.016277
Contig00086	9094025	0.81236	0.63643	0.047104	1.1036	0.013466
Contig00086	9094329	0.9872	1.8871	0.0031516	1.453	0.017378
Contig00086	9767132	0.82817	0.68301	0.04223	1.1014	0.013137
Contig00086	9944118	0.92118	1.0677	0.01894	1.1965	0.013749
Contig00086	10043344	0.9806	1.7036	0.0049332	1.5229	0.018842
Contig00086	10043363	0.95919	1.3712	0.0094291	1.5391	0.019486
Contig00086	10043687	0.992	2.0933	0.0021017	1.3861	0.01611
Contig00086	10043711	0.9956	2.3545	0.001101	1.6341	0.020838
Contig00086	10053579	0.95339	1.3108	0.01093	1.3727	0.016521
Contig00086	10053610	0.9916	2.072	0.0021794	1.5072	0.018302
Contig00086	10053646	0.82777	0.68179	0.042336	1.1045	0.013183
Contig00086	10056809	0.9996	3.3977	8.5881e-05	1.6818	0.021467
Contig00086	10057141	0.82416	0.67091	0.043296	1.1159	0.013519
Contig00086	10057245	0.9988	2.9202	0.0002939	1.6649	0.02115
Contig00086	10057375	0.9906	2.0227	0.0024129	1.522	0.018619
Contig00086	10057399	0.94699	1.252	0.011962	1.3183	0.015531
Contig00086	10118835	0.94359	1.2234	0.013019	1.2966	0.015089
Contig00086	10119141	0.96759	1.4751	0.0074664	1.3198	0.01535
Contig00086	10160929	0.9894	1.97	0.0027258	1.4283	0.017033
Contig00086	10166185	0.88718	0.89561	0.027301	1.2753	0.015437
Contig00086	10319764	0.91858	1.0524	0.019516	1.2504	0.014641
Contig00086	10393348	0.91498	1.0319	0.020688	1.3081	0.015844
Contig00086	10393390	0.94039	1.198	0.014354	1.3384	0.015952
Contig00086	10393401	0.998	2.698	0.00043526	1.6107	0.020285
Contig00086	10856945	0.83997	0.72006	0.039029	1.0358	0.012082
Contig00086	11305888	0.84457	0.7351	0.037932	1.1205	0.013287
Contig00086	11409576	0.86317	0.79992	0.032633	1.1273	0.01325
Contig00086	11487516	0.94919	1.2714	0.011573	1.4085	0.01705
Contig00086	11487686	0.93639	1.1679	0.015205	1.2537	0.01457
Contig00086	11487691	0.9842	1.7943	0.0039081	1.4047	0.016551
Contig00086	11487716	0.92398	1.0848	0.018256	1.2114	0.014023
Contig00086	11745695	0.88098	0.86933	0.028853	1.2447	0.014975
Contig00086	12394985	0.95839	1.3624	0.0096349	1.46	0.017921
Contig00086	12471560	0.86757	0.81633	0.031353	1.0754	0.0124
Contig00086	12471754	0.87758	0.85542	0.029852	1.0952	0.0126
Contig00086	13013905	0.9922	2.1044	0.0020267	1.4573	0.017411
Contig00086	13344086	0.89758	0.94269	0.024574	1.0954	0.012454
Contig00086	14974484	0.87317	0.83789	0.030373	1.2571	0.015238
Contig00311	262545	0.95979	1.3779	0.0092245	1.3721	0.016331
Contig00311	883670	0.90338	0.97081	0.0228	1.275	0.015288
Contig00311	883692	0.9894	1.97	0.0027258	1.5675	0.019492
Contig00311	1482620	0.95739	1.3516	0.0098426	1.3236	0.015337
Contig00311	1524302	0.85217	0.76077	0.035974	1.205	0.014663
Contig00311	1552810	0.9768	1.6242	0.0055272	1.4262	0.017042
Contig00311	1557910	0.99	1.9955	0.0025436	1.5331	0.018861
Contig00311	1567613	0.9814	1.7222	0.0047533	1.483	0.018091
Contig00311	1567632	0.9888	1.9458	0.0028047	1.4873	0.018028
Contig00311	2979731	0.81256	0.637	0.046883	1.0096	0.011903
Contig00311	2982981	0.9846	1.8057	0.0038069	1.3309	0.015178
Contig00311	2983252	0.94659	1.2485	0.012062	1.2215	0.013891
Contig00311	3009809	0.86557	0.80882	0.031808	1.1018	0.012763
Contig00311	3011357	0.9994	3.2215	0.00013462	1.5878	0.019341
Contig00311	4264998	0.84797	0.74645	0.036848	1.1032	0.013033
Contig00311	4507568	0.9874	1.894	0.0030805	1.5121	0.018499
Contig00311	4540038	0.9878	1.9082	0.00294	1.5314	0.018815
Contig00311	4592009	1	1000	0	2.1106	0.031464
Contig00311	4650728	0.94299	1.2185	0.013478	1.3099	0.015423
Contig00311	4650896	0.9994	3.2215	0.00013462	1.7117	0.022064
Contig00311	5109802	0.9912	2.0516	0.0022458	1.5526	0.019105
Contig00311	5133744	0.9862	1.854	0.0034972	1.4858	0.018114
Contig00311	5239048	0.86277	0.79846	0.033275	1.2272	0.01493
Contig00311	7232790	0.9976	2.6187	0.00055753	1.4983	0.017926
Contig00311	7232810	0.83077	0.69099	0.041706	1.0697	0.012582
Contig00311	7232821	0.9914	2.0617	0.0022189	1.4261	0.016732
Contig00311	7232860	0.93399	1.1507	0.01581	1.2375	0.014312
Contig00311	7254270	0.93179	1.1354	0.016205	1.3655	0.016597
Contig00311	7687693	0.96979	1.5066	0.0068923	1.6291	0.021328
Contig00311	7687695	0.91378	1.0252	0.020888	1.4916	0.01927
Contig00311	7687739	0.9932	2.1644	0.0017396	1.7698	0.023997
Contig00311	9638029	0.93619	1.1665	0.015314	1.5877	0.020937
Contig00313	67881	0.93679	1.1708	0.015096	1.3192	0.015694
Contig00313	330994	0.92498	1.091	0.017888	1.3357	0.016065
Contig00313	336491	0.96319	1.4178	0.0082415	1.4697	0.018003
Contig00313	337670	0.95459	1.3227	0.010487	1.4251	0.017349
Contig00313	366563	0.97119	1.5278	0.0066642	1.2671	0.014338
Contig00313	366580	0.80916	0.62737	0.048536	0.98385	0.011528
Contig00313	510204	0.9978	2.6565	0.00047686	1.4388	0.016845
Contig00313	510224	0.9966	2.467	0.00089879	1.4082	0.016343
Contig00313	638838	0.9866	1.8669	0.0033501	1.5722	0.01962
Contig00313	638869	0.95659	1.3431	0.010096	1.4866	0.018516
Contig00313	642760	1	1000	0	2.0866	0.031131
Contig00313	642766	0.998	2.698	0.00043526	1.7498	0.023262
Contig00313	643095	0.9984	2.7951	0.00037274	1.7492	0.023216
Contig00313	679218	0.84477	0.73576	0.037833	1.1764	0.014181
Contig00313	679226	0.88218	0.87432	0.028438	1.3168	0.016216
Contig00313	679240	0.86657	0.81256	0.031626	1.1148	0.013028
Contig00313	679451	0.88018	0.86603	0.029185	1.1511	0.013524
Contig00313	679974	0.96599	1.4534	0.0077522	1.4353	0.017308
Contig00313	698927	0.9968	2.4934	0.00083483	1.7302	0.022875
Contig00313	699522	0.80516	0.61621	0.049539	1.1333	0.013975
Contig00313	699777	0.89258	0.91956	0.025878	1.2849	0.015501
Contig00313	702995	0.97079	1.5217	0.0066965	1.4154	0.016912
Contig00313	703003	0.91378	1.0252	0.020888	1.2959	0.015494
Contig00313	703061	0.82817	0.68301	0.04223	1.1376	0.013777
Contig00313	711103	1	1000	0	2.1445	0.032522
Contig00313	711124	1	1000	0	1.9709	0.027918
Contig00313	711152	1	1000	0	1.9672	0.027839
Contig00313	711193	1	1000	0	2.1598	0.032982
Contig00313	711197	1	1000	0	1.9194	0.026655
Contig00313	711216	1	1000	0	1.9797	0.02804
Contig00313	747888	0.97399	1.5735	0.0061804	1.4622	0.017755
Contig00313	807410	0.9856	1.8353	0.0036283	1.5035	0.018333
Contig00313	965404	0.91678	1.0421	0.020164	1.2295	0.014349
Contig00313	1105983	0.9876	1.9011	0.0030276	1.5342	0.018835
Contig00313	1105989	0.95159	1.2935	0.011243	1.4171	0.017094
Contig00313	1106065	0.9998	3.6988	4.7068e-05	1.8001	0.023867
Contig00313	1397489	1	1000	0	1.8376	0.024528
Contig00313	1398264	1	1000	0	1.8669	0.024996
Contig00313	1564836	0.9812	1.7175	0.0048426	1.5769	0.019978
Contig00313	1810579	0.9882	1.9229	0.0028878	1.4341	0.017027
Contig00313	2458423	0.86197	0.79553	0.033549	1.2223	0.014794
Contig00313	2823637	0.9966	2.467	0.00089879	1.5433	0.018952
Contig00313	2902107	0.83077	0.69099	0.041706	1.11	0.013236
Contig00313	3153433	0.90238	0.96585	0.023384	1.1645	0.013475
Contig00313	3461104	0.95379	1.3147	0.010841	1.4201	0.0173
Contig00313	3654381	0.9932	2.1644	0.0017396	1.619	0.020691
Contig00313	3813793	0.9814	1.7222	0.0047533	1.4915	0.018133
Contig00313	3815611	0.85537	0.7719	0.035404	1.2492	0.015336
Contig00313	3815619	0.91818	1.0501	0.019645	1.3501	0.016403
Contig00313	3947403	0.85617	0.77471	0.03531	1.1569	0.013869
Contig00313	4031712	0.9992	3.0965	0.00019225	1.6244	0.020357
Contig00313	4120481	0.81796	0.65258	0.045244	1.1518	0.014136
Contig00313	4251735	0.86137	0.79334	0.033823	1.0954	0.012781
Contig00313	4251879	0.80676	0.62065	0.049203	1.0331	0.012408
Contig00313	4251967	0.90258	0.96684	0.023238	1.1656	0.013577
Contig00313	4473716	0.9996	3.3977	8.5881e-05	1.6854	0.021535
Contig00313	4582375	0.9962	2.4185	0.00095345	1.6346	0.020708
Contig00313	4583440	0.9994	3.2215	0.00013462	1.6716	0.021347
Contig00313	4638922	0.9996	3.3977	8.5881e-05	1.7897	0.023733
Contig00313	4877285	1	1000	0	1.686	0.021593
Contig00313	4877341	0.9844	1.8	0.0038674	1.5376	0.019069
Contig00313	4877368	0.9996	3.3977	8.5881e-05	1.8472	0.025129
Contig00313	5715875	0.82076	0.66079	0.044372	1.1088	0.013401
Contig00313	6021760	0.95459	1.3227	0.010487	1.319	0.015457
Contig00313	6021782	0.93099	1.13	0.016379	1.2001	0.013712
Contig00313	6184779	0.96439	1.4327	0.0080875	1.5487	0.019702
Contig00313	6428115	0.91078	1.009	0.02116	1.2815	0.015245
Contig00313	6428316	0.92619	1.0986	0.017337	1.3177	0.015735
Contig00313	6428367	0.9802	1.6946	0.0050489	1.4625	0.017679
Contig00313	6850075	0.80976	0.62906	0.048426	1.1828	0.014644
Contig00313	6850076	0.9816	1.727	0.0046643	1.5138	0.018485
Contig00313	6850079	0.91678	1.0421	0.020164	1.3393	0.016274
Contig00313	6850105	0.91518	1.033	0.020557	1.3648	0.016719
Contig00313	7152791	0.94499	1.235	0.012612	1.2143	0.013882
Contig00313	7170001	0.84377	0.73246	0.038328	1.0807	0.012731
Contig00313	7195094	0.90658	0.98697	0.022073	1.2779	0.015379
Contig00313	7205039	0.9872	1.8871	0.0031516	1.525	0.018724
Contig00313	7205346	0.89998	0.95415	0.023975	1.233	0.014584
Contig00313	7215603	0.94879	1.2678	0.011669	1.4141	0.01726
Contig00313	7215932	0.9772	1.632	0.0054463	1.4831	0.018103
Contig00313	7215946	0.9954	2.3352	0.0011896	1.5768	0.019433
Contig00313	7662230	0.9894	1.97	0.0027258	1.4414	0.017071
Contig00313	7754298	0.9976	2.6187	0.00055753	1.6326	0.020785
Contig00313	7858637	0.9876	1.9011	0.0030276	1.3772	0.015976
Contig00313	7882015	0.84237	0.72786	0.038627	1.2001	0.014593
Contig00313	7955492	0.9972	2.5515	0.00070525	1.4724	0.017429
Contig00313	7955579	0.96299	1.4153	0.0083189	1.4592	0.017955
Contig00313	8089052	0.9952	2.3166	0.0012347	1.6281	0.020777
Contig00313	8109339	1	1000	0	1.8155	0.024346
Contig00313	8132977	1	1000	0	1.9899	0.028375
Contig00313	8133139	0.9924	2.1158	0.0019897	1.5334	0.018963
Contig00313	9001742	0.9952	2.3166	0.0012347	1.5677	0.019486
Contig00313	9163499	0.91118	1.0111	0.021091	1.137	0.013023
Contig00313	9508156	0.96079	1.3893	0.0091047	1.4564	0.017856
Contig00313	9515237	0.9812	1.7175	0.0048426	1.543	0.01916
Contig00313	9752116	0.96099	1.3916	0.0090257	1.4715	0.018224
Contig00313	10674671	0.93239	1.1396	0.016091	1.2773	0.014927
Contig00313	10720546	0.86837	0.81936	0.031172	1.1437	0.013531
Contig00313	10837608	1	1000	0	1.9611	0.027548
Contig00313	10837647	1	1000	0	1.7566	0.022651
Contig00313	10837662	0.97359	1.5667	0.0062982	1.354	0.015822
Contig00313	10837679	1	1000	0	1.8855	0.02569
Contig00313	10837683	0.9988	2.9202	0.0002939	1.5875	0.019613
Contig00313	10845681	0.9956	2.3545	0.001101	1.4601	0.01735
Contig00313	10847866	0.9936	2.1909	0.0016597	1.5011	0.01817
Contig00313	10847893	0.9982	2.7439	0.0004078	1.6176	0.020315
Contig00313	10847896	0.9896	1.9783	0.0026342	1.5243	0.018775
Contig00313	10847904	0.92398	1.0848	0.018256	1.2744	0.01501
Contig00313	10847929	0.9814	1.7222	0.0047533	1.4704	0.017811
Contig00313	10847947	0.99	1.9955	0.0025436	1.4657	0.017626
Contig00313	10847948	0.97479	1.5874	0.0059492	1.3991	0.016693
Contig00313	10848122	0.97039	1.5156	0.0068264	1.3786	0.016264
Contig00313	10848793	0.9974	2.5838	0.00063367	1.5635	0.019215
Contig00313	10848875	0.9972	2.5515	0.00070525	1.5824	0.019574
Contig00313	10848896	0.9996	3.3977	8.5881e-05	1.6847	0.021389
Contig00313	10891169	1	1000	0	1.7974	0.023679
Contig00313	10891192	1	1000	0	1.6853	0.021302
Contig00313	10891209	0.9992	3.0965	0.00019225	1.6002	0.019515
Contig00313	10934107	1	1000	0	1.604	0.019759
Contig00313	10934112	0.9826	1.7517	0.0043108	1.5589	0.019615
Contig00313	10934113	0.93599	1.165	0.015368	1.3797	0.016693
Contig00313	10934137	0.9992	3.0965	0.00019225	1.7391	0.02281
Contig00313	11045581	0.92719	1.1049	0.017094	1.1842	0.013531
Contig00313	11118967	0.84617	0.74041	0.037241	1.0368	0.012035
Contig00313	11119055	0.83157	0.69347	0.041394	1.0371	0.012177
Contig00313	11124172	0.84737	0.74443	0.037044	1.2421	0.01542
Contig00313	11650204	0.96439	1.4327	0.0080875	1.3842	0.016431
Contig00313	11942555	0.96119	1.3939	0.0089863	1.4514	0.017872
Contig00315	52727	0.80516	0.61621	0.049539	1.1371	0.013988
Contig00315	56764	0.84577	0.73908	0.037438	1.1683	0.01417
Contig00315	56848	0.82136	0.66257	0.044048	1.1796	0.014645
Contig00315	60291	0.96159	1.3986	0.0088292	1.4668	0.018088
Contig00315	62352	0.9994	3.2215	0.00013462	1.8197	0.024356
Contig00315	67806	0.9994	3.2215	0.00013462	1.6308	0.020483
Contig00315	98151	0.9954	2.3352	0.0011896	1.5503	0.018995
Contig00315	118090	1	1000	0	1.866	0.025473
Contig00315	118113	1	1000	0	1.8263	0.024568
Contig00315	123307	0.983	1.762	0.0041808	1.497	0.018261
Contig00315	123320	0.9864	1.8604	0.0033867	1.4807	0.018055
Contig00315	123459	1	1000	0	1.8115	0.02417
Contig00315	123703	0.80816	0.62456	0.048869	1.2648	0.016365
Contig00315	137386	0.9972	2.5515	0.00070525	1.5784	0.019643
Contig00315	137398	0.9984	2.7951	0.00037274	1.6699	0.021314
Contig00315	137651	1	1000	0	2.1066	0.031405
Contig00315	163819	0.94539	1.2383	0.012561	1.3677	0.016499
Contig00315	189928	0.89478	0.92961	0.025107	1.4549	0.018687
Contig00315	197021	0.92198	1.0725	0.01869	1.3622	0.016555
Contig00315	197965	0.9988	2.9202	0.0002939	1.769	0.023352
Contig00315	198848	0.9966	2.467	0.00089879	1.5753	0.019641
Contig00315	198918	1	1000	0	1.8129	0.024242
Contig00315	294067	0.92899	1.1167	0.016613	1.3366	0.015981
Contig00315	314676	0.976	1.6091	0.0056651	1.5058	0.018418
Contig00315	320927	0.90958	1.0026	0.021437	1.3754	0.017022
Contig00315	322873	0.96179	1.4009	0.0086326	1.4609	0.018064
Contig00315	326313	0.96139	1.3962	0.0089077	1.5255	0.019276
Contig00315	347917	0.82276	0.66672	0.043832	1.174	0.014339
Contig00315	379908	0.991	2.0417	0.0023007	1.5623	0.01942
Contig00315	395731	0.85157	0.7587	0.036166	1.2038	0.014619
Contig00315	438338	0.90718	0.99006	0.021859	1.2655	0.014986
Contig00315	474808	0.9846	1.8057	0.0038069	1.4884	0.018145
Contig00315	474866	0.86277	0.79846	0.033275	1.2081	0.014542
Contig00315	476586	0.80996	0.62962	0.048315	1.1385	0.013868
Contig00315	520773	0.90118	0.95997	0.023605	1.292	0.01551
Contig00315	533085	0.96259	1.4105	0.0084354	1.4158	0.01708
Contig00315	533125	0.82376	0.66971	0.04351	1.1453	0.01395
Contig00315	534728	0.9818	1.7319	0.0045529	1.4714	0.017784
Contig00315	551094	0.93759	1.1767	0.014988	1.3546	0.016323
Contig00315	563270	0.92138	1.0689	0.018878	1.3137	0.015687
Contig00315	563323	0.97459	1.5839	0.0060641	1.4425	0.017375
Contig00315	584522	0.88378	0.88105	0.028028	1.2718	0.015459
Contig00315	596101	0.9954	2.3352	0.0011896	1.6287	0.020774
Contig00315	596155	0.9848	1.8114	0.0037267	1.5268	0.018806
Contig00315	596193	0.9754	1.5982	0.0058066	1.4913	0.018289
Contig00315	596363	0.9956	2.3545	0.001101	1.5742	0.01942
Contig00315	696662	0.9802	1.6946	0.0050489	1.5586	0.019584
Contig00315	718357	0.82997	0.68852	0.041915	1.1744	0.014349
Contig00315	727487	0.89198	0.91684	0.026034	1.3419	0.016541
Contig00315	748421	0.9998	3.6988	4.7068e-05	1.7485	0.022588
Contig00315	748652	1	1000	0	1.7585	0.022976
Contig00315	749731	0.86777	0.81709	0.031263	1.1483	0.01355
Contig00315	794000	0.81176	0.63472	0.047654	1.1296	0.013794
Contig00315	794117	0.89138	0.91415	0.026268	1.2927	0.015675
Contig00315	794168	0.95719	1.3495	0.0099267	1.4122	0.017052
Contig00315	800347	0.94779	1.259	0.011863	1.3511	0.016128
Contig00315	829592	0.94539	1.2383	0.012561	1.4398	0.017782
Contig00315	865240	0.9784	1.656	0.0053161	1.496	0.018371
Contig00315	871375	0.91778	1.0478	0.01971	1.3218	0.01595
Contig00315	906231	0.93039	1.126	0.016495	1.2748	0.015046
Contig00315	916251	0.9756	1.6018	0.0056933	1.5568	0.019607
Contig00315	928133	0.95619	1.339	0.010182	1.2883	0.014877
Contig00315	952671	0.978	1.6478	0.0053673	1.478	0.01803
Contig00315	955273	0.95919	1.3712	0.0094291	1.3009	0.015088
Contig00315	955687	0.96179	1.4009	0.0086326	1.3548	0.016063
Contig00315	958351	0.96059	1.387	0.0091443	1.3091	0.015218
Contig00315	958372	0.90918	1.0005	0.021507	1.2296	0.014491
Contig00315	958584	0.96319	1.4178	0.0082415	1.3172	0.015288
Contig00315	1012111	0.95879	1.3667	0.0095109	1.3288	0.015462
Contig00315	1062727	0.93219	1.1382	0.016148	1.267	0.014832
Contig00315	1151512	0.9942	2.234	0.0014641	1.4854	0.017871
Contig00315	1178266	0.9752	1.5946	0.0058633	1.3307	0.01539
Contig00315	1193799	0.9918	2.0825	0.0021144	1.4277	0.016768
Contig00315	1196747	0.94139	1.2058	0.013941	1.2213	0.013968
Contig00315	1223480	0.90418	0.9748	0.022582	1.164	0.01346
Contig00315	1600558	0.83297	0.69782	0.040875	1.2599	0.015762
Contig00315	1600881	0.94639	1.2468	0.012261	1.4263	0.017415
Contig00315	1607251	0.95659	1.3431	0.010096	1.422	0.017277
Contig00315	1625621	0.9974	2.5838	0.00063367	1.6098	0.02016
Contig00315	1641887	0.9858	1.8414	0.0035716	1.4957	0.018184
Contig00315	1683718	0.999	2.9995	0.00023842	1.5974	0.0199
Contig00315	1707032	0.9968	2.4934	0.00083483	1.6087	0.020131
Contig00315	1713229	0.89178	0.91594	0.026112	1.2228	0.014482
Contig00315	2276607	0.82436	0.67151	0.043189	1.3197	0.017129
Contig00315	2751625	0.89678	0.93892	0.024801	1.3322	0.016324
Contig00315	2782136	0.85137	0.75801	0.036262	1.3154	0.016661
Contig00315	2792535	0.92959	1.1206	0.016554	1.3941	0.017129
Contig00315	2792801	0.9762	1.6129	0.0056096	1.4933	0.018381
Contig00315	2934954	0.92859	1.114	0.016673	1.3023	0.015474
Contig00315	3143354	0.88878	0.9026	0.026901	1.1538	0.013447
Contig00315	3150092	0.81776	0.65199	0.045352	1.0333	0.012228
Contig00315	3150133	0.96599	1.4534	0.0077522	1.3384	0.015694
Contig00315	3150152	0.95379	1.3147	0.010841	1.283	0.014805
Contig00315	3150179	0.9816	1.727	0.0046643	1.3991	0.016493
Contig00315	3634757	0.92378	1.0835	0.018317	1.2278	0.014286
Contig00315	3720423	0.9974	2.5838	0.00063367	1.5782	0.019557
Contig00315	3720480	0.997	2.5215	0.00076565	1.619	0.020308
Contig00315	3720482	0.9972	2.5515	0.00070525	1.6044	0.019955
Contig00315	4230459	0.986	1.8477	0.0035342	1.5126	0.018443
Contig00315	4234120	0.9764	1.6166	0.005582	1.3003	0.014793
Contig00315	4520594	0.94379	1.2251	0.012967	1.3978	0.016906
Contig00315	4622268	0.9878	1.9082	0.00294	1.5067	0.018394
Contig00315	4622344	0.83277	0.6972	0.040979	1.1604	0.014106
Contig00315	4622347	0.86277	0.79846	0.033275	1.2121	0.014628
Contig00315	4734897	0.84117	0.72395	0.038828	1.2338	0.015328
Contig00315	4790225	0.86237	0.79699	0.033457	1.1	0.012837
Contig00315	4790249	0.95919	1.3712	0.0094291	1.2583	0.014436
Contig00315	5332213	0.94119	1.2042	0.014044	1.3609	0.01634
Contig00315	5826557	0.81556	0.64561	0.046442	1.1844	0.014637
Contig00315	5828935	0.96879	1.492	0.0072616	1.3101	0.015149
Contig00315	6204541	0.84697	0.74309	0.037142	1.0953	0.012902
Contig00315	6219577	0.94799	1.2607	0.011814	1.2993	0.015158
Contig00315	6321406	1	1000	0	1.7134	0.02168
Contig00315	6634850	0.81236	0.63643	0.047104	1.0667	0.012796
Contig00315	6686367	0.9828	1.7568	0.0042456	1.3849	0.016324
Contig00315	6686369	0.9868	1.8736	0.0032958	1.4368	0.017126
Contig00315	6862011	0.95419	1.3187	0.010576	1.2767	0.014766
Contig00315	6862014	0.9768	1.6242	0.0055272	1.3259	0.015274
Contig00315	6862240	0.994	2.2191	0.0015066	1.4109	0.016487
Contig00315	6862242	0.9992	3.0965	0.00019225	1.5544	0.018948
Contig00315	6862255	0.9946	2.2652	0.0013718	1.4414	0.016905
Contig00315	7031038	0.88698	0.89475	0.027381	1.1938	0.014041
Contig00315	7080120	0.96439	1.4327	0.0080875	1.4248	0.01716
Contig00315	7080273	0.82537	0.67451	0.042655	1.2208	0.015285
Contig00315	7121034	0.95699	1.3474	0.0099689	1.2856	0.014798
Contig00315	7232628	0.87417	0.84183	0.030112	1.2174	0.014599
Contig00315	7232866	0.9778	1.6438	0.0053931	1.5035	0.018473
Contig00315	7232870	0.94479	1.2333	0.012662	1.339	0.015833
Contig00315	7232893	0.9994	3.2215	0.00013462	1.7916	0.02409
Contig00315	7274964	0.998	2.698	0.00043526	1.5208	0.018399
Contig00315	7274972	0.9984	2.7951	0.00037274	1.5606	0.01913
Contig00315	7275003	0.9942	2.234	0.0014641	1.5677	0.019503
Contig00315	7275230	0.95899	1.3689	0.0094699	1.3373	0.01567
Contig00315	7275236	0.83417	0.70158	0.040358	1.2255	0.015199
Contig00315	7275285	0.9904	2.0135	0.0024556	1.5809	0.01994
Contig00315	7313638	0.999	2.9995	0.00023842	1.6283	0.020362
Contig00315	7313649	0.9938	2.2048	0.001561	1.4852	0.017782
Contig00315	7313729	0.9936	2.1909	0.0016597	1.4538	0.017226
Contig00315	7440315	0.86917	0.82241	0.031082	1.1152	0.01304
Contig00315	8986103	0.98	1.6901	0.0050723	1.4892	0.01816
Contig00315	9462788	0.89138	0.91415	0.026268	1.3815	0.01737
Contig00315	10570796	1	1000	0	2.167	0.032713
Contig00315	11155758	0.93839	1.1827	0.014722	1.4992	0.019032
Contig00315	11280404	0.93099	1.13	0.016379	1.341	0.016023
Contig00315	11939996	0.92218	1.0738	0.018627	1.3251	0.015889
Contig00315	14172211	0.9992	3.0965	0.00019225	1.7231	0.022218
Contig00315	14172270	0.92498	1.091	0.017888	1.238	0.014475
Contig00315	15674999	0.9924	2.1158	0.0019897	1.6075	0.020232
Contig00315	16885247	0.94299	1.2185	0.013478	1.4328	0.017604
Contig00315	18391300	0.94099	1.2026	0.014147	1.4773	0.018646
Contig00315	18391310	0.9868	1.8736	0.0032958	1.5986	0.020275
Contig00315	18391322	0.96159	1.3986	0.0088292	1.5107	0.018886
Contig00315	18391340	0.9972	2.5515	0.00070525	1.6848	0.021766
Contig00521	218348	0.97459	1.5839	0.0060641	1.4203	0.017063
Contig00521	304756	0.80836	0.62512	0.048647	1.0683	0.012835
Contig00521	304772	0.84777	0.74578	0.036946	1.1135	0.013123
Contig00521	576127	0.9992	3.0965	0.00019225	1.6161	0.020134
Contig00521	576164	0.9924	2.1158	0.0019897	1.507	0.018338
Contig00521	582156	0.999	2.9995	0.00023842	1.6813	0.021468
Contig00521	781082	0.89778	0.94363	0.024499	1.3197	0.016234
Contig00521	781182	0.92799	1.1101	0.016853	1.3378	0.016124
Contig00521	1771391	0.995	2.2988	0.0012535	1.5371	0.018832
Contig00521	1777207	0.9998	3.6988	4.7068e-05	1.9991	0.029039
Contig00521	1779410	0.96919	1.4978	0.0070935	1.5375	0.019208
Contig00521	1821932	0.9906	2.0227	0.0024129	1.6749	0.021881
Contig00521	1825821	1	1000	0	2.1183	0.031919
Contig00521	1826839	0.9992	3.0965	0.00019225	1.7853	0.024098
Contig00521	1828268	0.84057	0.722	0.038928	1.2394	0.015434
Contig00521	1835274	0.9958	2.3748	0.001013	1.686	0.021788
Contig00521	1835581	0.9862	1.854	0.0034972	1.4793	0.017946
Contig00521	1886356	0.9986	2.8532	0.00032693	1.7525	0.023126
Contig00521	1888921	0.9984	2.7951	0.00037274	1.6837	0.021542
Contig00521	1888937	0.978	1.6478	0.0053673	1.5168	0.018786
Contig00521	1888939	0.992	2.0933	0.0021017	1.5767	0.019618
Contig00521	1888986	1	1000	0	1.859	0.02521
Contig00521	1888992	0.9996	3.3977	8.5881e-05	1.7293	0.022591
Contig00521	2223848	0.94459	1.2316	0.012713	1.2144	0.013788
Contig00521	2223849	0.89678	0.93892	0.024801	1.144	0.01314
Contig00521	2589265	0.91938	1.0571	0.019324	1.3982	0.017246
Contig00521	2609635	0.91938	1.0571	0.019324	1.251	0.014722
Contig00521	2636544	0.9966	2.467	0.00089879	1.5203	0.01842
Contig00521	2644315	1	1000	0	1.7815	0.023353
Contig00521	2645326	0.9868	1.8736	0.0032958	1.5509	0.019154
Contig00521	2645351	0.9998	3.6988	4.7068e-05	1.7474	0.022769
Contig00521	2645401	1	1000	0	1.9686	0.027693
Contig00521	2645403	0.85377	0.76631	0.035782	1.1613	0.013877
Contig00521	2717418	0.87377	0.84025	0.030286	1.1027	0.012698
Contig00521	2814185	0.81636	0.64792	0.045789	1.1583	0.014219
Contig00521	2972925	0.97299	1.5567	0.0064768	1.5299	0.019187
Contig00521	2972939	0.93559	1.1621	0.015423	1.4113	0.017316
Contig00521	2973001	0.9998	3.6988	4.7068e-05	1.8069	0.02437
Contig00521	3036151	0.83497	0.7041	0.040254	1.0761	0.012766
Contig00521	3036173	0.997	2.5215	0.00076565	1.4877	0.017687
Contig00521	3073093	0.80316	0.61069	0.049879	1.2357	0.015728
Contig00521	3629489	0.81796	0.65258	0.045244	1.1891	0.014697
Contig00521	3671748	0.993	2.1518	0.0018092	1.561	0.019359
Contig00521	3671764	0.97359	1.5667	0.0062982	1.4375	0.017302
Contig00521	3671993	0.96939	1.5007	0.0069592	1.4219	0.017137
Contig00521	3687327	0.9914	2.0617	0.0022189	1.533	0.018918
Contig00521	3699569	0.999	2.9995	0.00023842	1.8704	0.026074
Contig00521	3701532	0.9998	3.6988	4.7068e-05	1.9194	0.027231
Contig00521	3701688	1	1000	0	2.2501	0.036357
Contig00521	3722157	0.9998	3.6988	4.7068e-05	2.0115	0.029974
Contig00521	4559897	0.9872	1.8871	0.0031516	1.6895	0.022313
Contig00521	4632007	0.9974	2.5838	0.00063367	1.6633	0.021202
Contig00521	4632029	0.94059	1.1995	0.01425	1.3694	0.016495
Contig00521	4632234	0.82096	0.66138	0.044264	1.1033	0.013301
Contig00521	4962775	0.91958	1.0582	0.019068	1.2347	0.014417
Contig00521	5007583	0.9844	1.8	0.0038674	1.3671	0.015965
Contig00521	5007605	0.93299	1.1437	0.015978	1.229	0.014214
Contig00521	5007766	0.93279	1.1423	0.016034	1.2408	0.014389
Contig00521	5007841	0.9862	1.854	0.0034972	1.3697	0.015912
Contig00521	5008655	0.9982	2.7439	0.0004078	1.7572	0.023324
Contig00521	5164575	0.9764	1.6166	0.005582	1.3542	0.015736
Contig00521	5283758	0.97239	1.5468	0.0065378	1.455	0.017644
Contig00521	5298161	0.9768	1.6242	0.0055272	1.5044	0.018522
Contig00521	5298167	0.93539	1.1607	0.015478	1.4162	0.01742
Contig00521	5298396	0.9838	1.7833	0.0039906	1.5592	0.019501
Contig00521	5298443	0.9954	2.3352	0.0011896	1.6028	0.020126
Contig00521	5298509	0.80516	0.61621	0.049539	1.1926	0.014973
Contig00521	5317043	0.88718	0.89561	0.027301	1.4126	0.018119
Contig00521	5468993	0.81616	0.64734	0.046225	1.0297	0.012166
Contig00521	5483371	0.95539	1.3308	0.010312	1.3769	0.016427
Contig00521	5818356	0.88638	0.89215	0.027541	1.2132	0.014414
Contig00521	6311756	0.90878	0.99838	0.021647	1.3795	0.017094
Contig00521	6566404	0.96159	1.3986	0.0088292	1.3868	0.016603
Contig00521	7357296	0.93999	1.1949	0.014458	1.2865	0.015001
Contig00521	7861972	0.91538	1.0341	0.020425	1.416	0.017693
Contig00521	10174437	0.95339	1.3108	0.01093	1.3531	0.016151
Contig00521	10240750	0.87798	0.85704	0.029768	1.3104	0.016233
Contig00521	10240814	0.81216	0.63586	0.047214	1.175	0.014555
Contig00521	10463928	0.9866	1.8669	0.0033501	1.7086	0.022783
Contig00521	10566556	0.92679	1.1024	0.017154	1.5684	0.020645
Contig00521	10566577	0.81896	0.6555	0.04459	1.3549	0.017805
Contig00521	11074542	0.997	2.5215	0.00076565	1.6924	0.021991
Contig00521	11474393	0.96959	1.5036	0.0069256	1.4476	0.017544
Contig00521	11556743	0.86437	0.80435	0.032358	1.2938	0.016114
Contig00521	12271759	0.96879	1.492	0.0072616	1.4382	0.017426
Contig00521	12272049	0.96699	1.4668	0.0075717	1.417	0.016971
Contig00521	12278695	0.86617	0.81106	0.031717	1.2029	0.014433
Contig00521	12278699	0.83237	0.69595	0.04129	1.1132	0.013269
Contig00521	12285040	0.83017	0.68914	0.04181	1.1835	0.014462
Contig00521	12285235	0.81276	0.63757	0.046773	1.1712	0.014396
Contig00521	12471094	0.85157	0.7587	0.036166	1.2431	0.015363
Contig00521	12671313	0.96079	1.3893	0.0091047	1.3988	0.016747
Contig00521	12768573	0.9868	1.8736	0.0032958	1.5426	0.01909
Contig00521	13562610	0.993	2.1518	0.0018092	1.6356	0.020813
Contig00521	13564736	0.83897	0.71683	0.039534	1.3208	0.017005
Contig00521	13566339	0.93819	1.1812	0.014882	1.3455	0.016189
Contig00521	13569328	0.9834	1.7725	0.0041167	1.6327	0.021051
Contig00521	13608711	0.94119	1.2042	0.014044	1.4884	0.018729
Contig00521	14008402	0.9992	3.0965	0.00019225	1.6415	0.020612
Contig00521	14008413	0.9976	2.6187	0.00055753	1.6018	0.019942
Contig00521	14008415	0.9986	2.8532	0.00032693	1.6569	0.021036
Contig00521	14008416	0.9954	2.3352	0.0011896	1.5487	0.019056
Contig00521	14008417	1	1000	0	1.7526	0.022906
Contig00521	14008460	0.9998	3.6988	4.7068e-05	1.6557	0.020923
Contig00521	14008465	0.9928	2.1394	0.0018563	1.5117	0.018413
Contig00521	14008468	0.9998	3.6988	4.7068e-05	1.7149	0.022329
Contig00521	14008469	0.9968	2.4934	0.00083483	1.5844	0.019614
Contig00521	14008556	0.9966	2.467	0.00089879	1.5716	0.01946
Contig00521	14008586	0.994	2.2191	0.0015066	1.5761	0.01963
Contig00521	14008619	0.96899	1.4949	0.0071607	1.4426	0.017587
Contig00521	14240818	0.81636	0.64792	0.045789	1.2228	0.015487
Contig00521	14240821	0.9894	1.97	0.0027258	1.6345	0.021098
Contig00521	14306911	0.96559	1.4481	0.0077887	1.4226	0.017079
Contig00522	844791	1	1000	0	1.9903	0.028014
Contig00522	2317192	0.85777	0.78039	0.034843	1.4041	0.018224
Contig00522	4149887	0.91058	1.0079	0.021229	1.3792	0.01701
Contig00522	4150077	0.96139	1.3962	0.0089077	1.4567	0.017881
Contig00522	4150161	0.88478	0.88529	0.027783	1.3391	0.01658
Contig00522	5102839	0.93859	1.1842	0.014669	1.3483	0.016137
Contig00522	5276420	0.94199	1.2105	0.013631	1.3905	0.016826
Contig00522	5313925	0.992	2.0933	0.0021017	1.4155	0.016639
Contig00522	5431330	1	1000	0	2.3815	0.040198
Contig00522	5433223	1	1000	0	1.7392	0.022488
Contig00522	5665653	0.999	2.9995	0.00023842	1.5575	0.018876
Contig00522	5719055	0.95499	1.3267	0.010355	1.3255	0.015469
Contig00522	6019119	0.9948	2.2816	0.0012924	1.8101	0.024888
Contig00522	6084662	0.94759	1.2572	0.011912	1.4802	0.018505
Contig00522	6097361	0.9912	2.0516	0.0022458	1.3361	0.015265
Contig00522	6160653	0.9936	2.1909	0.0016597	1.6432	0.021025
Contig00522	6160707	0.992	2.0933	0.0021017	1.6548	0.021415
Contig00522	6166497	0.94139	1.2058	0.013941	1.4656	0.018235
Contig00522	6166863	1	1000	0	2.1279	0.032367
Contig00522	6198270	0.9956	2.3545	0.001101	1.6232	0.020705
Contig00522	6212136	0.90418	0.9748	0.022582	1.195	0.013936
Contig00522	6250625	0.95399	1.3167	0.010664	1.2229	0.013872
Contig00522	6287403	0.997	2.5215	0.00076565	1.4586	0.017186
Contig00522	6287408	0.9996	3.3977	8.5881e-05	1.5513	0.018757
Contig00522	6287652	0.9982	2.7439	0.0004078	1.4774	0.017482
Contig00522	6287660	0.9984	2.7951	0.00037274	1.4371	0.016794
Contig00522	6524145	1	1000	0	1.7766	0.023315
Contig00522	6524147	0.9998	3.6988	4.7068e-05	1.7723	0.023315
Contig00522	6529337	0.9902	2.0044	0.0024847	1.4761	0.017858
Contig00522	6608995	0.80696	0.62121	0.04898	0.98562	0.011616
Contig00522	6788893	0.91918	1.0559	0.019388	1.286	0.015244
Contig00522	6944312	0.82677	0.67875	0.042548	1.076	0.012763
Contig00522	6944425	0.83497	0.7041	0.040254	1.0997	0.013144
Contig00522	7309414	0.86237	0.79699	0.033457	1.3072	0.016351
Contig00522	7622481	0.9974	2.5838	0.00063367	1.6857	0.021729
Contig00522	8066743	0.94099	1.2026	0.014147	1.334	0.015878
Contig00522	8911772	0.89798	0.94458	0.024348	1.3351	0.016438
Contig00522	8911806	0.9876	1.9011	0.0030276	1.5572	0.019375
Contig00522	8911851	0.96359	1.4227	0.0081258	1.4776	0.018271
Contig00522	9147347	0.90438	0.97581	0.022363	1.3389	0.016317
Contig00522	9559968	0.81156	0.63415	0.047874	1.0187	0.011994
Contig00522	9582824	0.95659	1.3431	0.010096	1.2439	0.014131
Contig00522	9582916	0.9964	2.442	0.00090626	1.4758	0.017707
Contig00522	9589428	0.96159	1.3986	0.0088292	1.2271	0.013832
Contig00522	10107187	0.9996	3.3977	8.5881e-05	1.9376	0.027791
Contig00522	10753666	0.9988	2.9202	0.0002939	1.6887	0.021826
Contig00522	11060160	0.91838	1.0512	0.01958	1.3754	0.016853
Contig00522	11190858	0.97479	1.5874	0.0059492	1.3596	0.015826
Contig00522	11339891	0.82276	0.66672	0.043832	1.1419	0.013823
Contig00522	11506792	0.993	2.1518	0.0018092	1.4773	0.017668
Contig00522	11506805	0.9836	1.7779	0.0040325	1.4096	0.016671
Contig00522	11506827	0.9874	1.894	0.0030805	1.3806	0.016082
Contig00522	11507092	0.90258	0.96684	0.023238	1.1852	0.013809
Contig00522	11509024	0.87958	0.86356	0.029351	1.1942	0.014146
Contig00522	11509094	0.83517	0.70473	0.039945	1.1312	0.013596
Contig00522	11518866	0.91638	1.0398	0.020229	1.2824	0.015282
Contig00522	11518880	0.9966	2.467	0.00089879	1.5681	0.019409
Contig00522	11518909	0.84977	0.75254	0.036359	1.2293	0.015043
Contig00522	11519117	0.9924	2.1158	0.0019897	1.5707	0.01949
Contig00522	11519129	0.89538	0.93239	0.024954	1.1866	0.01386
Contig00522	11519147	0.9978	2.6565	0.00047686	1.6338	0.020743
Contig00522	11519187	0.9992	3.0965	0.00019225	1.7104	0.022097
Contig00522	12037438	0.81616	0.64734	0.046225	1.0673	0.012726
Contig00522	12037687	0.88778	0.89822	0.027061	1.1696	0.013609
Contig00522	12037713	0.87898	0.8611	0.029601	1.1467	0.013438
Contig00522	12037779	0.97059	1.5186	0.0067614	1.3376	0.015638
Contig00522	12141051	0.90678	0.988	0.022002	1.3248	0.016089
Contig00522	12440569	0.9976	2.6187	0.00055753	1.6805	0.021726
Contig00522	12440633	0.9994	3.2215	0.00013462	1.7078	0.022136
Contig00522	12440705	0.89438	0.92777	0.025338	1.1695	0.013597
Contig00522	12441378	0.9924	2.1158	0.0019897	1.6344	0.020902
Contig00522	12734356	0.81676	0.64908	0.045462	1.1096	0.01342
Contig00522	12938479	0.86677	0.81331	0.031535	1.2094	0.014548
Contig00522	13232304	0.84377	0.73246	0.038328	1.2013	0.01461
Contig00522	13488924	0.96859	1.4891	0.0073289	1.6092	0.020684
Contig00522	13712454	0.9996	3.3977	8.5881e-05	1.7225	0.022365
Contig00522	13752536	0.9824	1.7467	0.0043327	1.51	0.018489
Contig00522	13882756	0.94439	1.23	0.012814	1.4087	0.017091
Contig00522	13999842	0.90018	0.95511	0.023901	1.3001	0.015723
Contig00522	14057725	0.9976	2.6187	0.00055753	1.6504	0.02112
Contig00522	14289574	0.81296	0.63814	0.046663	1.1164	0.013605
Contig00522	14473972	0.9894	1.97	0.0027258	1.3859	0.016156
Contig00522	14490465	0.90318	0.96981	0.022946	1.4047	0.017605
Contig00522	14857069	0.999	2.9995	0.00023842	1.6247	0.02048
Contig00522	14857086	0.83237	0.69595	0.04129	1.1539	0.013978
Contig00522	14857423	1	1000	0	1.7886	0.023852
Contig00522	14862990	1	1000	0	1.9129	0.026374
Contig00522	14872070	0.9924	2.1158	0.0019897	1.5892	0.019934
Contig00522	14872254	0.97119	1.5278	0.0066642	1.4501	0.017509
Contig00522	14872261	0.9812	1.7175	0.0048426	1.507	0.018453
Contig00522	14881508	0.9936	2.1909	0.0016597	1.5886	0.019811
Contig00522	14881544	0.9968	2.4934	0.00083483	1.6454	0.021033
Contig00522	14884902	0.9998	3.6988	4.7068e-05	1.9261	0.026946
Contig00522	14884926	0.9998	3.6988	4.7068e-05	1.8503	0.025155
Contig00522	14884927	1	1000	0	1.9565	0.027592
Contig00522	14884929	1	1000	0	2.0761	0.030792
Contig00522	14884931	1	1000	0	1.9822	0.028417
Contig00522	14884932	1	1000	0	2.1327	0.032418
Contig00522	14884936	0.9972	2.5515	0.00070525	1.7385	0.023066
Contig00522	14884961	0.9974	2.5838	0.00063367	1.7243	0.022773
Contig00522	14884962	0.9998	3.6988	4.7068e-05	1.8128	0.024329
Contig00522	14885087	0.9996	3.3977	8.5881e-05	1.8135	0.024351
Contig00522	14885131	1	1000	0	2.0127	0.02917
Contig00522	14885142	0.9998	3.6988	4.7068e-05	1.898	0.026242
Contig00522	14885153	0.9978	2.6565	0.00047686	1.7049	0.022083
Contig00522	14885160	1	1000	0	1.8804	0.025835
Contig00522	14885191	1	1000	0	1.9189	0.026729
Contig00522	14912359	0.9802	1.6946	0.0050489	1.5056	0.018544
Contig00522	14920098	0.9998	3.6988	4.7068e-05	1.8713	0.025692
Contig00522	14920303	0.87938	0.86274	0.029434	1.2816	0.015607
Contig00522	14997994	0.88918	0.90436	0.026584	1.2446	0.014906
Contig00522	15013118	0.86037	0.78971	0.034007	1.1558	0.013731
Contig00522	15357458	0.9754	1.5982	0.0058066	1.4937	0.018317
Contig00522	17542726	0.87377	0.84025	0.030286	1.1868	0.014129
Contig00523	27234	0.89718	0.9408	0.024649	1.3372	0.016374
Contig00523	51329	0.90678	0.988	0.022002	1.3048	0.015809
Contig00523	51910	0.84257	0.72851	0.038528	1.222	0.015014
Contig00523	52153	0.88318	0.87852	0.028274	1.2392	0.01482
Contig00523	99907	0.9988	2.9202	0.0002939	1.7655	0.023353
Contig00523	175260	0.9942	2.234	0.0014641	1.5046	0.018167
Contig00523	181451	0.9998	3.6988	4.7068e-05	1.5874	0.019444
Contig00523	181769	0.989	1.9537	0.0027727	1.5427	0.019085
Contig00523	181785	0.9986	2.8532	0.00032693	1.5127	0.01807
Contig00523	188556	0.91698	1.0432	0.020034	1.2324	0.0144
Contig00523	188587	0.85457	0.7691	0.035593	1.0478	0.012063
Contig00523	192183	0.984	1.7888	0.0039492	1.4836	0.017955
Contig00523	194397	0.93979	1.1933	0.01451	1.2672	0.014774
Contig00523	204301	0.85797	0.7811	0.03475	1.0839	0.012611
Contig00523	204353	0.9754	1.5982	0.0058066	1.2865	0.014624
Contig00523	204593	0.9958	2.3748	0.001013	1.6119	0.020199
Contig00523	220631	0.9752	1.5946	0.0058633	1.4781	0.018151
Contig00523	220641	0.92659	1.1011	0.017276	1.368	0.016566
Contig00523	220652	0.94259	1.2153	0.013579	1.4295	0.017664
Contig00523	220678	0.9948	2.2816	0.0012924	1.5173	0.018349
Contig00523	220698	0.9994	3.2215	0.00013462	1.6502	0.020837
Contig00523	329659	1	1000	0	1.9166	0.026386
Contig00523	329675	1	1000	0	1.8766	0.025318
Contig00523	329695	1	1000	0	1.8901	0.025586
Contig00523	329701	1	1000	0	1.9033	0.026049
Contig00523	329710	0.95299	1.3069	0.011107	1.4147	0.017124
Contig00523	329712	0.90158	0.96192	0.023458	1.2969	0.015692
Contig00523	329760	0.94339	1.2218	0.013223	1.2253	0.014012
Contig00523	329908	0.9882	1.9229	0.0028878	1.5446	0.019281
Contig00523	329947	0.97299	1.5567	0.0064768	1.4784	0.018099
Contig00523	329978	0.9984	2.7951	0.00037274	1.6828	0.021604
Contig00523	330166	0.9966	2.467	0.00089879	1.5665	0.019395
Contig00523	397388	0.86437	0.80435	0.032358	1.3034	0.01613
Contig00523	445547	0.9862	1.854	0.0034972	1.5251	0.018695
Contig00523	697454	0.86997	0.82548	0.030904	1.3297	0.016566
Contig00523	709930	0.9998	3.6988	4.7068e-05	1.8665	0.025391
Contig00523	755135	0.97059	1.5186	0.0067614	1.4643	0.017869
Contig00523	851439	0.83537	0.70536	0.039841	1.2521	0.015613
Contig00523	851440	0.9894	1.97	0.0027258	1.5569	0.019277
Contig00523	851507	0.9994	3.2215	0.00013462	1.8232	0.024703
Contig00523	917415	0.87437	0.84262	0.030025	1.3741	0.017498
Contig00523	1012796	0.9772	1.632	0.0054463	1.4939	0.018239
Contig00523	1012825	0.92338	1.0811	0.01844	1.3173	0.015834
Contig00523	1012867	0.84837	0.7478	0.036652	1.2033	0.014625
Contig00523	1014060	0.94899	1.2696	0.011621	1.3627	0.016267
Contig00523	1017523	0.9814	1.7222	0.0047533	1.5167	0.018798
Contig00523	1054459	0.94339	1.2218	0.013223	1.4243	0.017405
Contig00523	1133829	1	1000	0	1.9701	0.02794
Contig00523	1140966	0.92799	1.1101	0.016853	1.3389	0.016151
Contig00523	1141207	0.86997	0.82548	0.030904	1.2245	0.014808
Contig00523	1147626	0.93719	1.1738	0.015042	1.2838	0.014977
Contig00523	1154899	0.84517	0.73709	0.037735	1.1477	0.01369
Contig00523	1226666	0.84277	0.72917	0.038428	1.2047	0.014759
Contig00523	1227292	0.9992	3.0965	0.00019225	1.7266	0.022427
Contig00523	1237768	0.9994	3.2215	0.00013462	1.7285	0.022267
Contig00523	1254456	0.997	2.5215	0.00076565	1.5142	0.018222
Contig00523	1254689	0.95919	1.3712	0.0094291	1.3359	0.015684
Contig00523	1254961	0.97359	1.5667	0.0062982	1.4118	0.016903
Contig00523	1269731	0.94279	1.2169	0.013529	1.381	0.016622
Contig00523	1269740	0.88658	0.89302	0.027461	1.2668	0.015341
Contig00523	1269828	0.94299	1.2185	0.013478	1.4307	0.01762
Contig00523	1269829	0.87497	0.845	0.029939	1.2498	0.015216
Contig00523	1269867	0.9946	2.2652	0.0013718	1.6217	0.020637
Contig00523	1273217	0.94299	1.2185	0.013478	1.2715	0.014789
Contig00523	1274021	0.981	1.7128	0.0048874	1.348	0.015636
Contig00523	1274249	0.9988	2.9202	0.0002939	1.5389	0.018639
Contig00523	1291805	1	1000	0	1.8385	0.024733
Contig00523	1291829	0.86297	0.79919	0.032817	1.2657	0.015589
Contig00523	1291835	0.96919	1.4978	0.0070935	1.4199	0.017057
Contig00523	1292045	0.9996	3.3977	8.5881e-05	1.6866	0.021502
Contig00523	1292118	0.9998	3.6988	4.7068e-05	1.8219	0.024562
Contig00523	1292142	0.9958	2.3748	0.001013	1.5909	0.019866
Contig00523	1292144	0.9922	2.1044	0.0020267	1.6039	0.020238
Contig00523	1294532	0.9858	1.8414	0.0035716	1.481	0.017925
Contig00523	1294567	0.9826	1.7517	0.0043108	1.4526	0.017447
Contig00523	1492991	0.86677	0.81331	0.031535	1.2792	0.015731
Contig00523	1964175	0.89258	0.91956	0.025878	1.3167	0.016085
Contig00523	2379814	0.93379	1.1493	0.015921	1.2603	0.014683
Contig00523	2537089	0.989	1.9537	0.0027727	1.4401	0.01711
Contig00523	2551362	0.83877	0.71619	0.039635	1.0613	0.012441
Contig00523	2848063	0.83377	0.70033	0.040668	1.0366	0.012046
Contig00523	2933154	0.9972	2.5515	0.00070525	1.4549	0.017095
Contig00523	2936966	0.9976	2.6187	0.00055753	1.4741	0.017413
Contig00523	2941863	0.9866	1.8669	0.0033501	1.2952	0.014738
Contig00523	2941947	0.9992	3.0965	0.00019225	1.5099	0.018017
Contig00523	2942293	0.9948	2.2816	0.0012924	1.4166	0.01658
Contig00523	2943609	0.981	1.7128	0.0048874	1.3054	0.014839
Contig00523	2946622	0.9936	2.1909	0.0016597	1.3977	0.016203
Contig00523	2946705	0.96499	1.4404	0.0078998	1.2425	0.01403
Contig00523	2946711	0.90758	0.99213	0.021788	1.1217	0.012771
Contig00523	2984492	0.88318	0.87852	0.028274	1.1015	0.012662
Contig00523	2984736	0.94919	1.2714	0.011573	1.2283	0.013955
Contig00523	2988281	0.9834	1.7725	0.0041167	1.3073	0.014938
Contig00523	2990814	0.88098	0.86933	0.028853	1.1139	0.012818
Contig00523	2992717	0.96499	1.4404	0.0078998	1.2706	0.014531
Contig00523	3003123	0.92418	1.086	0.018072	1.1762	0.013396
Contig00523	3014527	0.94039	1.198	0.014354	1.2359	0.014227
Contig00523	3027141	0.85857	0.78324	0.034379	1.0842	0.01262
Contig00523	3048449	0.81156	0.63415	0.047874	0.98779	0.011526
Contig00523	3048454	0.84797	0.74645	0.036848	1.0265	0.011747
Contig00523	3048505	0.92759	1.1075	0.016973	1.1632	0.013235
Contig00523	3050065	0.997	2.5215	0.00076565	1.4531	0.017126
Contig00523	3059439	0.94179	1.2089	0.013734	1.1996	0.013655
Contig00523	3073444	0.97459	1.5839	0.0060641	1.2595	0.014233
Contig00523	3391375	0.93059	1.1273	0.016437	1.3429	0.016119
Contig00523	3467742	0.94379	1.2251	0.012967	1.1778	0.013304
Contig00523	3467932	0.95539	1.3308	0.010312	1.2278	0.013945
Contig00523	3620760	0.93819	1.1812	0.014882	1.2283	0.014092
Contig00523	3697617	0.983	1.762	0.0041808	1.3473	0.015606
Contig00523	3697625	0.9832	1.7672	0.004138	1.3549	0.015722
Contig00523	3697668	0.9862	1.854	0.0034972	1.3707	0.015936
Contig00523	3697814	0.92238	1.075	0.018565	1.1721	0.013368
Contig00523	3697821	0.99	1.9955	0.0025436	1.4029	0.01646
Contig00523	3711582	0.91698	1.0432	0.020034	1.2829	0.015264
Contig00523	3733840	0.89398	0.92593	0.025569	1.1543	0.013451
Contig00523	3766327	0.81376	0.64043	0.046552	1.0302	0.012166
Contig00523	3871528	0.88078	0.8685	0.028936	1.1013	0.012621
Contig00523	3877179	0.90058	0.95705	0.023679	1.1452	0.013088
Contig00523	3877181	0.81196	0.63529	0.047324	0.99129	0.011556
Contig00523	3893171	0.9908	2.0321	0.0023424	1.355	0.015606
Contig00523	3893178	0.88898	0.90348	0.026822	1.095	0.012502
Contig00523	3897932	0.9974	2.5838	0.00063367	1.5619	0.019131
Contig00523	3897946	0.9798	1.6857	0.0051194	1.4707	0.017857
Contig00523	3905713	0.9868	1.8736	0.0032958	1.3439	0.015477
Contig00523	3912173	0.90038	0.95608	0.023753	1.1367	0.013133
Contig00523	3926943	0.9916	2.072	0.0021794	1.5004	0.018229
Contig00523	3928781	0.85477	0.7698	0.035498	1.1813	0.01421
Contig00523	3937217	0.81036	0.63075	0.047984	1.1669	0.014456
Contig00523	3939218	0.9848	1.8114	0.0037267	1.5487	0.01936
Contig00523	3956244	0.99	1.9955	0.0025436	1.4997	0.018104
Contig00523	3956459	1	1000	0	1.7735	0.023292
Contig00523	3960555	0.9818	1.7319	0.0045529	1.563	0.019634
Contig00523	3960601	0.9984	2.7951	0.00037274	1.8023	0.024344
Contig00523	3960750	0.9926	2.1275	0.0018924	1.6313	0.020754
Contig00523	3960813	0.9968	2.4934	0.00083483	1.6936	0.02213
Contig00523	4024274	0.94859	1.266	0.011766	1.3491	0.016132
Contig00523	4029466	0.985	1.8173	0.0036868	1.4651	0.017656
Contig00523	4029467	0.95379	1.3147	0.010841	1.3733	0.016438
Contig00523	4045079	0.9996	3.3977	8.5881e-05	1.7335	0.022538
Contig00523	4045093	1	1000	0	1.8898	0.025886
Contig00523	4087048	0.9846	1.8057	0.0038069	1.3274	0.01516
Contig00523	4118355	0.999	2.9995	0.00023842	1.698	0.021658
Contig00523	4118361	0.9984	2.7951	0.00037274	1.6328	0.02056
Contig00523	4118371	0.995	2.2988	0.0012535	1.5768	0.019619
Contig00523	4118415	0.9984	2.7951	0.00037274	1.6733	0.021289
Contig00523	4118416	0.93519	1.1592	0.015533	1.3425	0.016078
Contig00523	4118474	0.97319	1.56	0.0063873	1.4319	0.017143
Contig00523	4118684	0.9968	2.4934	0.00083483	1.6014	0.019917
Contig00523	4198619	0.87918	0.86192	0.029517	1.2568	0.015208
Contig00523	4232951	0.9946	2.2652	0.0013718	1.4796	0.017702
Contig00523	4331837	0.94179	1.2089	0.013734	1.3233	0.015761
Contig00523	4333940	0.9822	1.7417	0.0044645	1.4725	0.017764
Contig00523	4352593	0.82456	0.67211	0.042975	1.1003	0.013158
Contig00523	4494860	0.94939	1.2732	0.011478	1.3902	0.016832
Contig00523	4558278	0.94339	1.2218	0.013223	1.3897	0.016816
Contig00523	4930207	0.81856	0.65433	0.044808	1.0711	0.012759
Contig00523	4930259	0.96919	1.4978	0.0070935	1.338	0.015672
Contig00523	5031618	0.92519	1.0922	0.017705	1.2237	0.014205
Contig00523	5328242	0.92398	1.0848	0.018256	1.2616	0.014839
Contig00523	5330546	0.94299	1.2185	0.013478	1.3745	0.01655
Contig00523	5395910	0.9944	2.2493	0.0014122	1.4975	0.018061
Contig00523	5395984	0.9984	2.7951	0.00037274	1.5183	0.018235
Contig00523	5620107	0.9834	1.7725	0.0041167	1.4209	0.016808
Contig00523	5679316	0.80816	0.62456	0.048869	1.0066	0.011835
Contig00523	7377688	0.83577	0.70663	0.039738	1.1416	0.013712
Contig00523	7377880	0.83917	0.71748	0.039433	1.1291	0.013491
Contig00523	7431378	0.96599	1.4534	0.0077522	1.3199	0.01534
Contig00523	7431397	0.95299	1.3069	0.011107	1.2927	0.015063
Contig00523	7431602	0.91938	1.0571	0.019324	1.2032	0.013853
Contig00523	7431671	0.96279	1.4129	0.0083576	1.3923	0.016625
Contig00523	7432265	0.83137	0.69285	0.041498	1.137	0.013664
Contig00523	7447704	0.982	1.7368	0.0045085	1.454	0.017493
Contig00523	7646032	0.95319	1.3088	0.010974	1.2565	0.014364
Contig00523	7659736	0.89558	0.93332	0.024877	1.3084	0.015863
Contig00523	8915114	0.9938	2.2048	0.001561	1.5376	0.018865
Contig00523	8997635	0.96219	1.4057	0.0084747	1.3029	0.015162
Contig00523	9170821	0.82436	0.67151	0.043189	1.0137	0.011789
Contig00523	9274938	0.85917	0.78539	0.034193	1.2255	0.014839
Contig00612	9707	0.95819	1.3602	0.0097175	1.5001	0.018665
Contig00612	9916	0.9892	1.9618	0.0027413	1.6265	0.020708
Contig00612	10975	0.82296	0.66732	0.043618	1.2063	0.014895
Contig00612	436552	0.9884	1.9304	0.0028542	1.607	0.020271
Contig00612	538172	0.95239	1.3011	0.011152	1.403	0.016963
Contig00612	538176	0.9962	2.4185	0.00095345	1.6667	0.021573
Contig00612	810098	0.86277	0.79846	0.033275	1.3317	0.016733
Contig00612	898101	0.994	2.2191	0.0015066	1.6506	0.021258
Contig00612	905815	0.9962	2.4185	0.00095345	1.5842	0.019728
Contig00612	906907	0.91358	1.0241	0.020954	1.3266	0.016059
Contig00612	907123	0.987	1.8803	0.0031875	1.5426	0.019062
Contig00612	925230	1	1000	0	2.0504	0.030068
Contig00612	925280	1	1000	0	1.9357	0.027214
Contig00612	955939	0.94619	1.2451	0.01231	1.3747	0.016534
Contig00612	955942	0.95839	1.3624	0.0096349	1.4726	0.018177
Contig00612	957009	0.85417	0.7677	0.035687	1.2372	0.0152
Contig00612	961411	0.85817	0.78181	0.034657	1.3917	0.018115
Contig00612	1275292	0.999	2.9995	0.00023842	1.7272	0.022556
Contig00612	1301865	0.9938	2.2048	0.001561	1.5972	0.020122
Contig00612	1301911	1	1000	0	1.935	0.027002
Contig00612	1307563	0.9946	2.2652	0.0013718	1.8507	0.026056
Contig00612	1307611	0.9876	1.9011	0.0030276	1.796	0.024786
Contig00612	1373820	0.84557	0.73841	0.037537	1.301	0.016483
Contig00612	1543823	0.90278	0.96783	0.023092	1.5663	0.020948
Contig00612	1734343	0.9884	1.9304	0.0028542	1.5994	0.020303
Contig00612	1976101	1	1000	0	2.2328	0.035197
Contig00612	1976111	0.9998	3.6988	4.7068e-05	1.8884	0.025874
Contig00612	2031125	1	1000	0	2.037	0.029552
Contig00612	2031177	1	1000	0	2.0615	0.030295
Contig00612	2031224	1	1000	0	2.0319	0.029514
Contig00612	2031331	1	1000	0	2.0555	0.030196
Contig00612	2048926	1	1000	0	2.3581	0.039138
Contig00612	2049088	1	1000	0	1.9839	0.028053
Contig00612	2070887	0.9822	1.7417	0.0044645	1.5224	0.018838
Contig00612	2070888	0.9886	1.938	0.002821	1.5915	0.020076
Contig00612	2070940	0.996	2.3961	0.00096992	1.6761	0.021545
Contig00612	2070980	0.9944	2.2493	0.0014122	1.5978	0.020136
Contig00612	2070998	0.9856	1.8353	0.0036283	1.5469	0.019182
Contig00612	2075291	1	1000	0	2.0471	0.029623
Contig00612	2075345	0.9804	1.6991	0.0049793	1.4634	0.017706
Contig00612	2075609	0.9996	3.3977	8.5881e-05	1.7749	0.023335
Contig00612	2075645	1	1000	0	1.9963	0.028408
Contig00612	2075656	0.9902	2.0044	0.0024847	1.53	0.018778
Contig00612	2079258	0.91558	1.0353	0.02036	1.3479	0.016336
Contig00612	2079540	0.9986	2.8532	0.00032693	1.7625	0.023341
Contig00612	2079557	1	1000	0	1.872	0.02566
Contig00612	2079699	0.82496	0.67331	0.042868	1.1101	0.013306
Contig00612	2079870	0.9924	2.1158	0.0019897	1.5282	0.018794
Contig00612	2104424	1	1000	0	1.995	0.02851
Contig00612	2120803	0.9998	3.6988	4.7068e-05	1.9191	0.026745
Contig00612	2121109	0.9998	3.6988	4.7068e-05	1.6765	0.021454
Contig00612	2138622	0.84517	0.73709	0.037735	1.2164	0.01496
Contig00612	2144135	0.95839	1.3624	0.0096349	1.4033	0.016922
Contig00612	2144231	0.9944	2.2493	0.0014122	1.581	0.019702
Contig00612	2161242	1	1000	0	1.818	0.024423
Contig00612	2161820	0.9868	1.8736	0.0032958	1.5355	0.018921
Contig00612	2161858	1	1000	0	1.8647	0.025265
Contig00612	2185324	0.9988	2.9202	0.0002939	1.7091	0.022061
Contig00612	2185371	0.9914	2.0617	0.0022189	1.5473	0.01914
Contig00612	2217780	0.90838	0.99629	0.021717	1.2549	0.014805
Contig00612	2221653	0.9908	2.0321	0.0023424	1.4089	0.016599
Contig00612	2232384	1	1000	0	2.1164	0.031995
Contig00612	2245942	0.96119	1.3939	0.0089863	1.3456	0.015757
Contig00612	2255085	0.88298	0.87768	0.028355	1.1709	0.013766
Contig00612	2285284	1	1000	0	1.966	0.02786
Contig00612	2292118	0.9956	2.3545	0.001101	1.6436	0.021102
Contig00612	2295596	0.93799	1.1797	0.014935	1.3859	0.016841
Contig00612	2296781	0.9954	2.3352	0.0011896	1.6249	0.020574
Contig00612	2315337	1	1000	0	2.0054	0.028916
Contig00612	2321428	0.96699	1.4668	0.0075717	1.4927	0.018542
Contig00612	2321718	0.93639	1.1679	0.015205	1.4237	0.017518
Contig00612	2334329	0.9998	3.6988	4.7068e-05	1.7937	0.023734
Contig00612	2335748	0.89398	0.92593	0.025569	1.2698	0.015294
Contig00612	2335931	0.9994	3.2215	0.00013462	1.7277	0.022508
Contig00612	2338845	0.9946	2.2652	0.0013718	1.5978	0.020044
Contig00612	2355764	1	1000	0	1.9826	0.028116
Contig00612	2355866	0.9988	2.9202	0.0002939	1.6536	0.020821
Contig00612	2368508	0.9966	2.467	0.00089879	1.5439	0.018866
Contig00612	2368509	0.999	2.9995	0.00023842	1.6565	0.020935
Contig00612	2368774	0.96259	1.4105	0.0084354	1.3866	0.016565
Contig00612	2377640	0.9942	2.234	0.0014641	1.5339	0.01881
Contig00612	2377647	0.9994	3.2215	0.00013462	1.6779	0.021452
Contig00612	2380239	0.9852	1.8232	0.0036672	1.3413	0.015418
Contig00612	2380360	0.9982	2.7439	0.0004078	1.7043	0.022042
Contig00612	2380372	0.81616	0.64734	0.046225	1.0275	0.012095
Contig00612	2405694	0.95399	1.3167	0.010664	1.2972	0.015042
Contig00612	2408219	0.88418	0.88274	0.027946	1.4943	0.019808
Contig00612	2410341	0.9994	3.2215	0.00013462	1.5816	0.019344
Contig00612	2410477	0.9932	2.1644	0.0017396	1.42	0.01675
Contig00612	2415186	0.9952	2.3166	0.0012347	1.5267	0.018625
Contig00612	2415210	0.9938	2.2048	0.001561	1.5009	0.018105
Contig00612	2415448	0.95419	1.3187	0.010576	1.3476	0.015934
Contig00612	2415455	0.94639	1.2468	0.012261	1.2957	0.015211
Contig00612	2449484	1	1000	0	1.869	0.025101
Contig00612	2449694	0.9996	3.3977	8.5881e-05	1.8055	0.024085
Contig00612	2451096	0.9974	2.5838	0.00063367	1.5345	0.018621
Contig00612	2451335	0.976	1.6091	0.0056651	1.3807	0.016211
Contig00612	2451473	0.9994	3.2215	0.00013462	1.6394	0.020587
Contig00612	2453396	0.997	2.5215	0.00076565	1.7833	0.024237
Contig00612	2453412	0.9988	2.9202	0.0002939	1.6712	0.021379
Contig00612	2455805	1	1000	0	1.8946	0.02586
Contig00612	2455886	1	1000	0	1.9006	0.026037
Contig00612	2456094	1	1000	0	2.045	0.029755
Contig00612	2456230	0.9998	3.6988	4.7068e-05	1.7107	0.02203
Contig00612	2466869	1	1000	0	2.1452	0.03239
Contig00612	2466881	1	1000	0	1.924	0.02673
Contig00612	2466901	1	1000	0	1.9801	0.027973
Contig00612	2467132	0.9998	3.6988	4.7068e-05	1.8339	0.024678
Contig00612	2467170	0.9998	3.6988	4.7068e-05	1.8357	0.02471
Contig00612	2473424	0.82977	0.68791	0.042019	1.1634	0.014095
Contig00612	2473697	0.90558	0.98187	0.022145	1.2775	0.015323
Contig00612	2473710	0.999	2.9995	0.00023842	1.6876	0.02177
Contig00612	2486185	0.9906	2.0227	0.0024129	1.4576	0.017441
Contig00612	2486230	0.9988	2.9202	0.0002939	1.5862	0.019593
Contig00612	2486238	0.9992	3.0965	0.00019225	1.6446	0.020671
Contig00612	2486252	0.9998	3.6988	4.7068e-05	1.6714	0.02111
Contig00612	2510574	1	1000	0	1.8746	0.025667
Contig00612	2510643	0.94339	1.2218	0.013223	1.3204	0.015565
Contig00612	2510680	0.9998	3.6988	4.7068e-05	1.8184	0.02433
Contig00612	2553980	0.9806	1.7036	0.0049332	1.3436	0.015627
Contig00612	2554192	0.95379	1.3147	0.010841	1.3028	0.015196
Contig00612	2554218	1	1000	0	1.5968	0.019563
Contig00612	2554223	0.9936	2.1909	0.0016597	1.4533	0.017268
Contig00612	2556949	0.83497	0.7041	0.040254	1.0882	0.012942
Contig00612	2571040	0.97019	1.5126	0.0068591	1.4388	0.017427
Contig00612	3006927	0.92258	1.0762	0.018503	1.4726	0.018715
Contig00612	6201751	0.9796	1.6813	0.0051432	1.4649	0.01763
Contig00612	6201790	0.83977	0.71941	0.039231	1.168	0.01411
Contig00612	6688942	0.9994	3.2215	0.00013462	1.596	0.019652
Contig00612	6816390	0.87297	0.83711	0.03046	1.1434	0.013391
Contig00612	6816493	0.84837	0.7478	0.036652	1.1229	0.013264
Contig00612	7110682	0.9862	1.854	0.0034972	1.5541	0.019458
Contig00612	7190112	0.84597	0.73975	0.03734	1.1834	0.014308
Contig00612	7246620	0.97399	1.5735	0.0061804	1.4995	0.018553
Contig00612	7290900	0.9996	3.3977	8.5881e-05	1.779	0.023715
Contig00612	7293448	1	1000	0	1.9804	0.028233
Contig00612	7297575	1	1000	0	1.8856	0.025827
Contig00612	7298773	0.9996	3.3977	8.5881e-05	1.7552	0.023129
Contig00612	7309400	0.94639	1.2468	0.012261	1.4572	0.018057
Contig00612	7336935	0.9958	2.3748	0.001013	1.6102	0.020421
Contig00612	7337307	0.9938	2.2048	0.001561	1.7151	0.022556
Contig00612	7339211	0.9992	3.0965	0.00019225	1.7063	0.02217
Contig00612	7377110	0.9998	3.6988	4.7068e-05	1.8356	0.024695
Contig00612	7379892	0.9942	2.234	0.0014641	1.5684	0.019467
Contig00612	7386258	0.9998	3.6988	4.7068e-05	1.791	0.023824
Contig00612	7386432	0.96199	1.4033	0.0085141	1.4801	0.018254
Contig00612	7386516	0.80316	0.61069	0.049879	1.0605	0.012722
Contig00612	7440933	0.9836	1.7779	0.0040325	1.4979	0.018234
Contig00612	7440935	1	1000	0	1.9687	0.027765
Contig00612	7464932	0.9972	2.5515	0.00070525	1.5653	0.01918
Contig00612	7464987	0.94079	1.2011	0.014199	1.2745	0.014894
Contig00612	7465025	0.9822	1.7417	0.0044645	1.3939	0.016386
Contig00612	7500290	0.997	2.5215	0.00076565	1.548	0.019037
Contig00612	8757002	0.89918	0.9503	0.024124	1.374	0.017083
Contig00612	8757052	0.9992	3.0965	0.00019225	1.8105	0.024527
Contig00612	8757066	0.92519	1.0922	0.017705	1.458	0.018331
Contig00612	8768649	0.9992	3.0965	0.00019225	1.7843	0.023743
Contig00612	8768653	0.97039	1.5156	0.0068264	1.5174	0.018899
Contig00612	9084810	0.9988	2.9202	0.0002939	1.6091	0.020152
Contig00612	9084893	0.9864	1.8604	0.0033867	1.5116	0.018538
Contig00612	9112038	0.81016	0.63019	0.048095	1.3047	0.01703
Contig00612	9228016	0.85957	0.78683	0.0341	1.2613	0.015543
Contig00612	9399461	0.9954	2.3352	0.0011896	1.5878	0.019768
Contig00612	9411174	0.88018	0.86603	0.029185	1.1423	0.013379
Contig00612	9426183	0.9976	2.6187	0.00055753	1.6348	0.020765
Contig00612	9426221	0.9972	2.5515	0.00070525	1.654	0.021039
Contig00612	10328017	0.97139	1.5309	0.0066005	1.2706	0.014401
Contig00612	10338633	0.9976	2.6187	0.00055753	1.5397	0.018732
Contig00612	10338634	0.9976	2.6187	0.00055753	1.5613	0.019278
Contig00612	10338648	0.9982	2.7439	0.0004078	1.5851	0.019666
Contig00612	10338665	0.9998	3.6988	4.7068e-05	1.6049	0.019981
Contig00612	10338685	0.86077	0.79116	0.033915	1.1321	0.013364
Contig00612	10338687	0.9996	3.3977	8.5881e-05	1.5938	0.019672
Contig00612	10338702	0.9876	1.9011	0.0030276	1.4365	0.017233
Contig00612	10669981	0.82697	0.67935	0.042442	1.1999	0.014904
Contig00612	10704109	0.83357	0.6997	0.040771	1.1612	0.014134
Contig00612	10747595	0.96879	1.492	0.0072616	1.2879	0.014737
Contig00612	10749423	1	1000	0	1.6159	0.019943
Contig00612	10749457	0.9988	2.9202	0.0002939	1.5356	0.018506
Contig00612	10749478	0.93999	1.1949	0.014458	1.2516	0.014452
Contig00612	10749748	0.9998	3.6988	4.7068e-05	1.6115	0.019731
Contig00612	10749758	0.999	2.9995	0.00023842	1.564	0.018907
Contig00612	10750936	0.9994	3.2215	0.00013462	1.5353	0.018285
Contig00612	10761422	1	1000	0	1.5457	0.018441
Contig00612	10764048	0.9924	2.1158	0.0019897	1.4712	0.017686
Contig00612	10766404	0.9994	3.2215	0.00013462	1.6486	0.020852
Contig00612	10766427	1	1000	0	1.9479	0.027332
Contig00612	10766491	0.9992	3.0965	0.00019225	1.4444	0.016823
Contig00612	10776792	0.9922	2.1044	0.0020267	1.3841	0.016104
Contig00612	10793691	0.89358	0.9241	0.025646	1.1046	0.012618
Contig00612	10793737	0.93619	1.1665	0.015314	1.1723	0.013263
Contig00612	10798691	0.89778	0.94363	0.024499	1.178	0.013673
Contig00612	10800032	0.96899	1.4949	0.0071607	1.245	0.014039
Contig00612	10800221	0.9972	2.5515	0.00070525	1.4355	0.016759
Contig00612	10800307	0.9798	1.6857	0.0051194	1.2905	0.01479
Contig00612	10800310	0.95619	1.339	0.010182	1.2297	0.014029
Contig00612	10818043	0.94559	1.24	0.012411	1.2385	0.014204
Contig00612	10885409	0.88898	0.90348	0.026822	1.2719	0.015282
Contig00612	10887705	0.91378	1.0252	0.020888	1.3126	0.015807
Contig00612	11651419	0.86417	0.80361	0.032449	1.1523	0.013727
Contig00612	11655895	0.91498	1.0319	0.020688	1.2639	0.014958
Contig00612	11655936	0.9904	2.0135	0.0024556	1.5184	0.018541
Contig00646	547326	0.82096	0.66138	0.044264	1.0795	0.012889
Contig00646	1212174	0.88158	0.87182	0.028521	1.1483	0.013356
Contig00646	1371945	0.96339	1.4202	0.0081643	1.6064	0.02093
Contig00646	1371962	0.9968	2.4934	0.00083483	1.8694	0.026508
Contig00646	1544374	0.96759	1.4751	0.0074664	1.3126	0.01519
Contig00646	1894435	0.88098	0.86933	0.028853	1.2673	0.015414
Contig00646	1894451	0.94539	1.2383	0.012561	1.4039	0.017149
Contig00646	1915849	0.97499	1.591	0.0058918	1.4922	0.018233
Contig00646	2254060	0.993	2.1518	0.0018092	1.5564	0.019241
Contig00646	2365781	0.96819	1.4834	0.007397	1.5178	0.018993
Contig00646	2477182	1	1000	0	1.8853	0.026056
Contig00646	2477266	0.94159	1.2074	0.013786	1.41	0.017239
Contig00646	2477384	1	1000	0	1.8026	0.024242
Contig00646	2485734	0.94439	1.23	0.012814	1.4046	0.017107
Contig00646	2486037	0.95299	1.3069	0.011107	1.4238	0.017328
Contig00646	2653388	0.9896	1.9783	0.0026342	1.6082	0.020263
Contig00646	2653447	0.85737	0.77896	0.034936	1.241	0.015167
Contig00646	2670636	0.9972	2.5515	0.00070525	1.8257	0.025039
Contig00646	2670910	0.92078	1.0653	0.019003	1.5044	0.019349
Contig00646	2670965	0.9946	2.2652	0.0013718	1.7513	0.023369
Contig00646	2674274	0.9804	1.6991	0.0049793	1.6639	0.021849
Contig00646	2677379	0.9842	1.7943	0.0039081	1.4617	0.017684
Contig00646	2690659	0.9932	2.1644	0.0017396	1.6131	0.020408
Contig00646	2711123	0.9992	3.0965	0.00019225	1.6959	0.021801
Contig00646	2735804	0.94639	1.2468	0.012261	1.4267	0.01737
Contig00646	2781431	0.93439	1.1535	0.015754	1.3638	0.016477
Contig00646	2849995	0.91118	1.0111	0.021091	1.4213	0.017809
Contig00646	2858478	0.9874	1.894	0.0030805	1.5001	0.018333
Contig00646	2877564	0.9986	2.8532	0.00032693	1.741	0.022868
Contig00646	2879448	0.9786	1.6601	0.0052406	1.5728	0.01986
Contig00646	2886606	0.9956	2.3545	0.001101	1.6651	0.021388
Contig00646	3418385	0.94559	1.24	0.012411	1.4654	0.01824
Contig00646	3424437	0.999	2.9995	0.00023842	1.6584	0.021056
Contig00646	3482417	0.87037	0.82701	0.030726	1.4407	0.0188
Contig00646	4121830	0.9974	2.5838	0.00063367	1.6794	0.021767
Contig00646	4879114	1	1000	0	1.8159	0.024116
Contig00646	4879137	0.9976	2.6187	0.00055753	1.6055	0.020057
Contig00646	4879149	0.9992	3.0965	0.00019225	1.6588	0.020998
Contig00646	4879166	0.9994	3.2215	0.00013462	1.7145	0.022059
Contig00646	4879311	0.9926	2.1275	0.0018924	1.5527	0.019365
Contig00646	4879319	0.9916	2.072	0.0021794	1.5437	0.019006
Contig00646	4879392	1	1000	0	1.7849	0.023349
Contig00646	4879400	0.9962	2.4185	0.00095345	1.5814	0.019638
Contig00646	4929973	0.9988	2.9202	0.0002939	1.4935	0.017697
Contig00646	4938168	0.89518	0.93146	0.025031	1.1708	0.013607
Contig00646	4949549	0.9908	2.0321	0.0023424	1.4109	0.016515
Contig00646	4949716	0.89218	0.91775	0.025956	1.1067	0.012666
Contig00646	4965940	0.9812	1.7175	0.0048426	1.3303	0.015268
Contig00646	4965964	0.97239	1.5468	0.0065378	1.3042	0.015088
Contig00646	4969099	0.88738	0.89648	0.027141	1.2289	0.014793
Contig00646	4969236	0.89978	0.95318	0.024049	1.1992	0.013991
Contig00646	4988497	0.97319	1.56	0.0063873	1.4771	0.018127
Contig00646	4988518	0.89878	0.94839	0.024273	1.2595	0.015111
Contig00646	4990051	0.81816	0.65316	0.045026	1.1294	0.013716
Contig00646	5042125	0.9956	2.3545	0.001101	1.7037	0.022197
Contig00646	5051353	0.9974	2.5838	0.00063367	1.6517	0.020992
Contig00646	5359494	0.9998	3.6988	4.7068e-05	1.6919	0.021461
Contig00646	6343228	0.93819	1.1812	0.014882	1.414	0.017415
Contig00646	6343236	1	1000	0	1.7513	0.023149
Contig00646	6343747	0.9974	2.5838	0.00063367	1.6147	0.020181
Contig00646	6350531	1	1000	0	2.0904	0.030985
Contig00646	6350765	1	1000	0	2.0124	0.028911
Contig00646	6366777	0.987	1.8803	0.0031875	1.6301	0.020884
Contig00646	6366812	0.93379	1.1493	0.015921	1.4597	0.018311
Contig00646	6366851	0.9968	2.4934	0.00083483	1.7233	0.022674
Contig00646	6367071	0.92519	1.0922	0.017705	1.4352	0.017783
Contig00646	6368729	1	1000	0	2.3959	0.040691
Contig00646	6368738	1	1000	0	2.2038	0.034291
Contig00646	6368747	1	1000	0	2.3	0.037281
Contig00646	6380723	0.84937	0.75119	0.036456	1.2877	0.016133
Contig00646	6380727	0.9998	3.6988	4.7068e-05	1.7889	0.023561
Contig00646	6380749	0.9978	2.6565	0.00047686	1.6106	0.020026
Contig00646	6392698	1	1000	0	2.3801	0.040246
Contig00646	6392937	1	1000	0	2.1241	0.032125
Contig00646	6399339	0.9956	2.3545	0.001101	1.6939	0.021899
Contig00646	6399414	0.9978	2.6565	0.00047686	1.7116	0.022284
Contig00646	6399538	0.9996	3.3977	8.5881e-05	1.7465	0.022938
Contig00646	6404336	0.95539	1.3308	0.010312	1.43	0.017381
Contig00646	6404397	0.9998	3.6988	4.7068e-05	1.7982	0.024209
Contig00646	6404581	0.96519	1.4429	0.0078256	1.4833	0.018291
Contig00646	6404600	0.9898	1.9869	0.0025736	1.5942	0.020042
Contig00646	6415255	0.9852	1.8232	0.0036672	1.5708	0.019572
Contig00646	6415294	0.9834	1.7725	0.0041167	1.5886	0.020181
Contig00646	6415432	0.998	2.698	0.00043526	1.6478	0.0208
Contig00646	6419424	0.9878	1.9082	0.00294	1.5037	0.018307
Contig00646	6432610	0.92539	1.0935	0.017459	1.4922	0.019101
Contig00646	6432932	0.9998	3.6988	4.7068e-05	1.8622	0.025795
Contig00646	6448873	1	1000	0	1.8479	0.02505
Contig00646	6449656	0.94959	1.275	0.01143	1.3803	0.016614
Contig00646	6449724	1	1000	0	2.021	0.029156
Contig00646	6452740	0.96159	1.3986	0.0088292	1.5942	0.020622
Contig00646	6458517	0.94399	1.2267	0.012865	1.5127	0.019179
Contig00646	6458536	1	1000	0	2.0597	0.030372
Contig00646	6468681	0.97379	1.5701	0.0062097	1.638	0.021396
Contig00646	6487615	0.9888	1.9458	0.0028047	1.5423	0.019027
Contig00646	6487630	0.9936	2.1909	0.0016597	1.6538	0.021284
Contig00646	6487718	0.993	2.1518	0.0018092	1.7698	0.024139
Contig00646	6502516	1	1000	0	1.949	0.027329
Contig00646	6532274	0.9966	2.467	0.00089879	1.7349	0.022802
Contig00646	6540788	0.97299	1.5567	0.0064768	1.4963	0.018381
Contig00646	6568257	0.92719	1.1049	0.017094	1.3999	0.017215
Contig00646	6576198	0.94139	1.2058	0.013941	1.5339	0.019753
Contig00646	6576199	0.9928	2.1394	0.0018563	1.8521	0.026045
Contig00646	6576286	0.9822	1.7417	0.0044645	1.4953	0.018285
Contig00646	6576525	0.9986	2.8532	0.00032693	1.723	0.02248
Contig00646	6576611	1	1000	0	2.2963	0.037236
Contig00646	6576675	0.9946	2.2652	0.0013718	1.6239	0.020626
Contig00646	6579931	0.9828	1.7568	0.0042456	1.551	0.019339
Contig00646	6579934	0.9916	2.072	0.0021794	1.3815	0.016009
Contig00646	6580127	1	1000	0	2.1351	0.032192
Contig00646	6580170	0.86277	0.79846	0.033275	1.0591	0.012149
Contig00646	6581610	0.9988	2.9202	0.0002939	1.7973	0.024326
Contig00646	6581627	0.90318	0.96981	0.022946	1.3945	0.017435
Contig00646	6581954	0.86177	0.7948	0.03364	1.309	0.016463
Contig00646	6589093	0.95459	1.3227	0.010487	1.5188	0.01925
Contig00646	6595362	1	1000	0	1.9187	0.026345
Contig00646	6595367	0.9956	2.3545	0.001101	1.6677	0.021493
Contig00646	6595449	0.96179	1.4009	0.0086326	1.4918	0.018497
Contig00646	6596013	1	1000	0	1.9248	0.026809
Contig00646	6596233	0.991	2.0417	0.0023007	1.538	0.018895
Contig00646	6596336	0.9784	1.656	0.0053161	1.5803	0.020132
Contig00646	6596428	0.9844	1.8	0.0038674	1.3719	0.015954
Contig00646	6597236	1	1000	0	1.8013	0.024105
Contig00646	6597415	0.9906	2.0227	0.0024129	1.6353	0.021017
Contig00646	6597552	1	1000	0	1.9291	0.027104
Contig00646	6602290	1	1000	0	2.025	0.029252
Contig00646	6602304	0.9982	2.7439	0.0004078	1.7366	0.022928
Contig00646	6604641	0.9784	1.656	0.0053161	1.5778	0.019832
Contig00646	6627876	0.92458	1.0885	0.01801	1.3582	0.016492
Contig00646	6628480	0.83397	0.70095	0.040565	1.2227	0.015093
Contig00646	6660742	0.81656	0.6485	0.045571	1.2088	0.015054
Contig00646	6668216	0.9996	3.3977	8.5881e-05	1.7828	0.023564
Contig00646	6814700	0.88358	0.8802	0.02811	1.2526	0.01519
Contig00646	7044261	0.85897	0.78467	0.034286	1.0966	0.01281
Contig00646	7050317	0.89898	0.94934	0.024198	1.1272	0.012918
Contig00646	7077697	0.95139	1.2916	0.011289	1.3833	0.016616
Contig00646	7077732	0.9896	1.9783	0.0026342	1.5616	0.019471
Contig00646	7079717	0.88838	0.90085	0.026981	1.2413	0.014797
Contig00646	7093628	0.92158	1.0701	0.018815	1.3463	0.016366
Contig00646	7093636	0.88898	0.90348	0.026822	1.3533	0.016809
Contig00646	7109477	0.95819	1.3602	0.0097175	1.2345	0.01396
Contig00646	7109481	0.81816	0.65316	0.045026	1.0101	0.011811
Contig00646	7109505	0.80996	0.62962	0.048315	0.95539	0.01115
Contig00646	7109539	1	1000	0	1.7023	0.021752
Contig00646	7109546	0.86537	0.80807	0.0319	1.1875	0.014221
Contig00646	7109589	0.9994	3.2215	0.00013462	1.503	0.017838
Contig00646	7270220	0.9932	2.1644	0.0017396	1.5078	0.018237
Contig00646	7272618	0.997	2.5215	0.00076565	1.513	0.018154
Contig00646	7272680	0.9996	3.3977	8.5881e-05	1.8291	0.02453
Contig00646	7272722	1	1000	0	1.979	0.02795
Contig00646	7272847	0.9992	3.0965	0.00019225	1.6425	0.020734
Contig00646	7272854	0.9998	3.6988	4.7068e-05	1.7667	0.023097
Contig00646	7272928	0.9952	2.3166	0.0012347	1.5442	0.018956
Contig00646	7305524	0.9816	1.727	0.0046643	1.4721	0.017835
Contig00646	7787342	0.86297	0.79919	0.032817	1.1431	0.013506
Contig00646	8587972	0.92659	1.1011	0.017276	1.2994	0.015443
Contig00646	8592291	0.9968	2.4934	0.00083483	1.593	0.019747
Contig00646	8724053	0.91618	1.0387	0.020294	1.2062	0.013988
Contig00646	8971257	0.87197	0.83321	0.030548	1.2568	0.015311
Contig00646	9570632	0.97459	1.5839	0.0060641	1.3128	0.015052
Contig00646	9575389	0.83397	0.70095	0.040565	1.0915	0.013003
Contig00646	9598046	0.93459	1.155	0.015644	1.1869	0.013484
Contig00646	9598061	0.9934	2.1775	0.0016709	1.3886	0.016052
Contig00646	9598063	0.9954	2.3352	0.0011896	1.3981	0.016192
Contig00646	9598147	0.85837	0.78253	0.034564	1.0514	0.012082
Contig00646	9675535	0.96819	1.4834	0.007397	1.4233	0.017108
Contig00646	9708553	0.90378	0.9728	0.022727	1.3114	0.015926
Contig00646	9708564	0.9956	2.3545	0.001101	1.5924	0.019928
Contig00646	9713282	0.85837	0.78253	0.034564	1.206	0.014556
Contig00646	9950874	0.996	2.3961	0.00096992	1.5223	0.018558
Contig00646	9950894	0.85697	0.77754	0.035029	1.1456	0.013614
Contig00646	9963437	0.89458	0.92869	0.025261	1.1944	0.013945
Contig00646	9980824	0.95019	1.2805	0.011382	1.213	0.013671
Contig00646	9980825	0.96299	1.4153	0.0083189	1.2664	0.014444
Contig00646	9981405	0.95799	1.358	0.0097589	1.2598	0.014431
Contig00646	9993049	0.88978	0.90701	0.026426	1.0964	0.012519
Contig00646	9993847	0.90018	0.95511	0.023901	1.1142	0.012753
Contig00646	10628769	0.9946	2.2652	0.0013718	1.4739	0.017474
Contig00646	11263256	0.92759	1.1075	0.016973	1.3093	0.01552
Contig00647	279482	0.9928	2.1394	0.0018563	1.5886	0.019886
Contig00647	577178	0.96739	1.4723	0.0075012	1.3722	0.016272
Contig00647	577510	0.90998	1.0047	0.021368	1.2275	0.014387
Contig00647	769811	0.85657	0.77613	0.035123	1.0513	0.012118
Contig00647	770036	0.88958	0.90613	0.026505	1.1006	0.012585
Contig00647	896472	0.92338	1.0811	0.01844	1.3597	0.016549
Contig00647	942749	0.9828	1.7568	0.0042456	1.3882	0.016254
Contig00647	942764	0.991	2.0417	0.0023007	1.4122	0.016549
Contig00647	958376	0.9954	2.3352	0.0011896	1.3969	0.016211
Contig00647	1084456	0.83977	0.71941	0.039231	1.0431	0.012151
Contig00647	1087944	0.92458	1.0885	0.01801	1.2247	0.014218
Contig00647	1150004	1	1000	0	1.7952	0.023837
Contig00647	1767815	0.999	2.9995	0.00023842	1.5526	0.01887
Contig00647	1767820	0.9976	2.6187	0.00055753	1.5297	0.018343
Contig00647	2043806	0.90878	0.99838	0.021647	1.1574	0.013301
Contig00647	2207810	0.87978	0.86438	0.029268	1.4378	0.018739
Contig00647	2331848	0.97199	1.5404	0.0065687	1.4104	0.0168
Contig00647	2331864	0.93439	1.1535	0.015754	1.2958	0.015282
Contig00647	2331907	0.91038	1.0068	0.021298	1.2149	0.014108
Contig00647	2332021	0.9936	2.1909	0.0016597	1.4898	0.018019
Contig00647	2332041	0.85617	0.77471	0.03531	1.12	0.013147
Contig00647	2332066	0.81176	0.63472	0.047654	1.0374	0.012296
Contig00647	2332079	0.91698	1.0432	0.020034	1.2056	0.014014
Contig00647	2332119	0.96439	1.4327	0.0080875	1.304	0.015121
Contig00647	2348606	0.90278	0.96783	0.023092	1.1518	0.01318
Contig00647	2678462	0.96039	1.3847	0.0091841	1.4113	0.017023
Contig00647	2684634	0.982	1.7368	0.0045085	1.6162	0.020819
Contig00647	2690283	0.90438	0.97581	0.022363	1.2821	0.015373
Contig00647	2690465	0.9794	1.677	0.0051911	1.421	0.016909
Contig00647	2987864	0.93459	1.155	0.015644	1.4263	0.017603
Contig00647	2988184	0.9838	1.7833	0.0039906	1.4768	0.017955
Contig00647	3054624	0.92519	1.0922	0.017705	1.1995	0.013918
Contig00647	3054912	0.999	2.9995	0.00023842	1.5463	0.018795
Contig00647	3106786	0.89298	0.92137	0.025723	1.1523	0.01338
Contig00647	3106788	0.88618	0.89129	0.027621	1.1286	0.012994
Contig00647	3353984	0.88438	0.88359	0.027865	1.0856	0.012466
Contig00647	3353985	0.85217	0.76077	0.035974	1.0218	0.011676
Contig00647	3386668	0.9986	2.8532	0.00032693	1.596	0.019773
Contig00647	3386899	1	1000	0	1.6171	0.020086
Contig00647	4002200	0.91758	1.0466	0.019839	1.4211	0.01772
Contig00647	4233836	0.89458	0.92869	0.025261	1.2868	0.015612
Contig00647	4359604	0.83917	0.71748	0.039433	1.0271	0.011934
Contig00647	4359862	0.82376	0.66971	0.04351	1.0111	0.011799
Contig00647	4427932	1	1000	0	2.0534	0.029973
Contig00647	4429438	1	1000	0	2.0243	0.029277
Contig00647	4431746	0.9952	2.3166	0.0012347	1.5738	0.019511
Contig00647	4431781	0.9994	3.2215	0.00013462	1.7414	0.022697
Contig00647	4435461	1	1000	0	1.9353	0.027097
Contig00647	4438314	0.9968	2.4934	0.00083483	1.5635	0.019309
Contig00647	4438367	0.9896	1.9783	0.0026342	1.4998	0.018257
Contig00647	4439967	0.9846	1.8057	0.0038069	1.4996	0.018448
Contig00647	4440040	1	1000	0	1.9498	0.027387
Contig00647	4442745	1	1000	0	2.0225	0.029182
Contig00647	4442758	1	1000	0	1.9279	0.026805
Contig00647	4447907	0.9998	3.6988	4.7068e-05	1.8525	0.025322
Contig00647	4448169	0.998	2.698	0.00043526	1.6703	0.021493
Contig00647	4448204	0.9974	2.5838	0.00063367	1.7466	0.023058
Contig00647	4454484	1	1000	0	1.8623	0.02542
Contig00647	4454566	1	1000	0	2.0713	0.030602
Contig00647	4663672	0.88098	0.86933	0.028853	1.1185	0.012868
Contig00647	4668689	0.96859	1.4891	0.0073289	1.3217	0.015355
Contig00647	4751345	0.82156	0.66316	0.04394	1.0068	0.011768
Contig00647	4791433	1	1000	0	1.684	0.021493
Contig00647	4791484	1	1000	0	1.6586	0.020951
Contig00647	4791504	0.9998	3.6988	4.7068e-05	1.8803	0.025754
Contig00647	4803078	0.93099	1.13	0.016379	1.1917	0.013591
Contig00647	4852604	0.9872	1.8871	0.0031516	1.6468	0.021262
Contig00647	5002259	0.9822	1.7417	0.0044645	1.3144	0.015001
Contig00647	5002301	0.9816	1.727	0.0046643	1.3233	0.015147
Contig00647	5002359	0.9794	1.677	0.0051911	1.3256	0.01527
Contig00647	5007135	0.83237	0.69595	0.04129	1.013	0.011756
Contig00647	5007143	0.89398	0.92593	0.025569	1.1151	0.012837
Contig00647	5007183	0.95119	1.2898	0.011335	1.201	0.013607
Contig00647	5007185	0.93899	1.1872	0.014563	1.1887	0.013467
Contig00647	5014335	0.88058	0.86768	0.029019	1.0763	0.012306
Contig00647	5014344	0.95759	1.3537	0.0098007	1.221	0.013814
Contig00647	5014419	0.96639	1.4587	0.0076076	1.2505	0.014237
Contig00647	5014421	0.94859	1.266	0.011766	1.1932	0.013476
Contig00647	5019779	0.84137	0.7246	0.038727	1.1118	0.013252
Contig00647	5102962	0.9904	2.0135	0.0024556	1.4757	0.017783
Contig00647	5102963	0.95919	1.3712	0.0094291	1.2716	0.014559
Contig00647	5102966	0.88558	0.88871	0.027702	1.1277	0.013018
Contig00647	5102968	0.9948	2.2816	0.0012924	1.5239	0.018467
Contig00647	5103157	0.9998	3.6988	4.7068e-05	1.5787	0.019305
Contig00647	5103180	0.991	2.0417	0.0023007	1.4021	0.016363
Contig00647	5103204	0.9996	3.3977	8.5881e-05	1.6005	0.019623
Contig00647	5105120	0.9944	2.2493	0.0014122	1.4179	0.016586
Contig00647	5118107	0.86437	0.80435	0.032358	1.1522	0.01364
Contig00647	5161030	1	1000	0	2.004	0.028967
Contig00647	5161038	0.9988	2.9202	0.0002939	1.7548	0.023197
Contig00647	5161068	1	1000	0	1.8327	0.024812
Contig00647	5161084	0.9986	2.8532	0.00032693	1.6649	0.021192
Contig00647	5161113	0.993	2.1518	0.0018092	1.5714	0.019753
Contig00647	5220977	0.81896	0.6555	0.04459	1.1769	0.014468
Contig00647	5225675	0.9906	2.0227	0.0024129	1.5451	0.019071
Contig00647	5225697	0.95219	1.2992	0.011197	1.4336	0.017441
Contig00647	5710672	0.88438	0.88359	0.028967	1.2411	0.015966
Contig00647	5722218	0.92278	1.0774	0.019492	1.4852	0.02027
Contig00647	5809729	0.981	1.7128	0.0044369	1.5666	0.021215
Contig00647	5884265	0.9924	2.1158	0.0018978	1.5513	0.020407
Contig00647	6085683	0.85577	0.77331	0.036319	1.2019	0.015659
Contig00647	6449540	0.9968	2.4934	0.00068365	1.6284	0.022191
Contig00647	6449541	0.9934	2.1775	0.0015849	1.5592	0.020634
Contig00647	6449556	0.9996	3.3977	0.00011113	1.7526	0.024505
Contig00647	6666628	0.90698	0.98903	0.023016	1.196	0.014953
Contig00647	6877793	0.96139	1.3962	0.010091	1.2687	0.015636
Contig00647	6922079	0.994	2.2191	0.001463	1.6058	0.021647
Contig00647	7408026	0.81996	0.65844	0.048097	1.0768	0.013832
Contig00647	7558204	0.87037	0.82701	0.032784	1.1726	0.014922
Contig00647	7558245	0.96039	1.3847	0.01031	1.3315	0.016608
Contig00647	7558315	0.90698	0.98903	0.023016	1.2091	0.015135
Contig00647	7615155	0.9894	1.97	0.0027249	1.5119	0.019823
Contig00647	8453349	0.85777	0.78039	0.035898	1.2272	0.016107
Contig00647	8576852	0.9896	1.9783	0.0026325	1.319	0.016119
Contig00647	8600047	0.94679	1.2503	0.013192	1.3509	0.017329
Contig00647	8600345	0.9902	2.0044	0.0024145	1.5006	0.019543
Contig00647	8600349	0.986	1.8477	0.0034802	1.4963	0.019503
Contig00647	8621354	0.85437	0.7684	0.037165	1.0508	0.012983
Contig00647	8621453	0.84097	0.7233	0.040968	1.223	0.016171
Contig00647	8812770	0.9978	2.6565	0.00052662	1.6038	0.021407
Contig00647	9576385	0.87397	0.84104	0.031715	1.2363	0.015985
Contig00647	11521506	0.93419	1.1521	0.016856	1.3947	0.01818
Contig00647	11617814	0.9944	2.2493	0.001361	1.6889	0.023646
Contig00647	11794941	0.94999	1.2787	0.012716	1.3984	0.018085
Contig00647	11794969	0.9852	1.8232	0.0035749	1.4386	0.01838
Contig00647	11795020	0.97459	1.5839	0.0063709	1.4293	0.018326
Contig00647	11858280	0.9998	3.6988	5.9322e-05	1.6751	0.02259
Contig00647	11876238	0.9764	1.6166	0.0057163	1.4153	0.018029
Contig00647	12036263	0.85637	0.77542	0.036108	1.2359	0.016102
Contig00647	12036476	0.92599	1.0973	0.018807	1.3416	0.017389
Contig00647	12039632	0.9954	2.3352	0.0010575	1.6092	0.021805
Contig00647	12254791	0.9848	1.8114	0.0037666	1.3312	0.016428
Contig00647	12542392	0.9778	1.6438	0.0054579	1.5341	0.020398
Contig00647	12726628	0.89138	0.91415	0.026808	1.183	0.014887
Contig00647	12755048	0.9994	3.2215	0.00015535	1.6558	0.022612
Contig00647	13784599	0.85817	0.78181	0.035794	1.2074	0.015753
Contig00647	13839696	0.9796	1.6813	0.0049073	1.5117	0.0199
Contig00647	14082722	0.83337	0.69907	0.043972	1.1203	0.014522
Contig00647	14232690	0.82076	0.66079	0.04798	1.0393	0.013168
Contig00647	14281336	0.9982	2.7439	0.00041309	1.6772	0.023088
Contig00647	14886746	0.9758	1.6055	0.0061409	1.5296	0.020299
Contig00647	14922695	0.98	1.6901	0.0048476	1.3856	0.01747
Contig00647	14928248	0.9896	1.9783	0.0026325	1.4974	0.019491
Contig00647	15034885	0.96359	1.4227	0.0095415	1.2355	0.015027
Contig00647	15223497	0.93819	1.1812	0.015765	1.3191	0.016942
Contig00647	15287343	0.9988	2.9202	0.00027278	1.6438	0.022253
Contig00647	15287601	0.986	1.8477	0.0034802	1.5082	0.019769
Contig00647	15324412	0.86997	0.82548	0.032883	1.1605	0.014661
Contig00647	15484822	0.92599	1.0973	0.018807	1.1929	0.014691
Contig00647	16117756	0.82416	0.67091	0.046586	1.0515	0.01327
Contig00647	16126042	0.92018	1.0618	0.020268	1.3451	0.017482
Contig00647	16406356	0.82316	0.66792	0.047049	1.0688	0.013633
Contig00647	16406374	0.82376	0.66971	0.046933	1.0574	0.013489
Contig01016	243093	0.93319	1.1451	0.017044	1.3484	0.017343
Contig01016	251969	0.9972	2.5515	0.00065829	1.5332	0.01985
Contig01016	252065	0.9998	3.6988	5.9322e-05	1.8377	0.026407
Contig01016	252084	0.9972	2.5515	0.00065829	1.477	0.018823
Contig01016	258584	0.9986	2.8532	0.0003218	1.4503	0.01828
Contig01016	258831	0.96939	1.5007	0.0081653	1.2397	0.014913
Contig01016	292492	0.84717	0.74376	0.038994	1.0943	0.013759
Contig01016	299253	0.84977	0.75254	0.038127	1.2161	0.015867
Contig01016	385846	0.9978	2.6565	0.00052662	1.6913	0.023435
Contig01016	385995	0.9998	3.6988	5.9322e-05	1.894	0.028015
Contig01016	386056	0.994	2.2191	0.001463	1.6218	0.022047
Contig01016	386072	0.97199	1.5404	0.0070805	1.4945	0.019631
Contig01016	386079	0.9998	3.6988	5.9322e-05	1.8452	0.02699
Contig01016	386100	0.97359	1.5667	0.006475	1.5126	0.020248
Contig01016	541972	0.96679	1.4641	0.008699	1.4012	0.017967
Contig01016	544547	0.87377	0.84025	0.031812	1.1761	0.014976
Contig01016	1041427	0.82216	0.66494	0.047514	1.2779	0.017361
Contig01016	1207120	0.82376	0.66971	0.046933	1.2364	0.016602
Contig01016	1260201	0.89358	0.9241	0.026191	1.2811	0.016605
Contig01016	1343783	0.97259	1.5501	0.0067938	1.4698	0.019165
Contig01016	1586334	0.9988	2.9202	0.00027278	1.7344	0.024358
Contig01016	1764338	0.9996	3.3977	0.00011113	1.5424	0.020014
Contig01016	2124058	1	1000	0	1.8112	0.025725
Contig01016	2262442	0.86317	0.79992	0.034977	1.0355	0.01266
Contig01016	2299865	0.9942	2.234	0.0014242	1.4131	0.017746
Contig01016	2466887	0.91298	1.0209	0.021528	1.1238	0.01364
Contig01016	2466895	0.99	1.9955	0.0025229	1.3161	0.016022
Contig01016	2467094	0.81916	0.65609	0.048448	0.9739	0.012146
Contig01016	2487960	0.97179	1.5372	0.0071164	1.4365	0.018551
Contig01016	2582538	0.9996	3.3977	0.00011113	1.5634	0.020235
Contig01016	2604904	0.9928	2.1394	0.001717	1.3756	0.016937
Contig01016	2610613	0.9998	3.6988	5.9322e-05	1.6203	0.021425
Contig01016	2628391	0.977	1.6281	0.0055528	1.3176	0.016206
Contig01016	2659238	0.9966	2.467	0.00073967	1.4812	0.018833
Contig01016	2722262	0.96199	1.4033	0.0099194	1.2322	0.014949
Contig01016	2723154	0.9926	2.1275	0.0018072	1.3857	0.017157
Contig01016	2723183	0.9912	2.0516	0.0021276	1.3905	0.017387
Contig01016	2723188	0.98	1.6901	0.0048476	1.311	0.016133
Contig01016	2723217	0.9986	2.8532	0.0003218	1.4936	0.018994
Contig01016	2723246	0.9936	2.1909	0.0015571	1.4009	0.017513
Contig01016	2811050	0.96059	1.387	0.010266	1.4594	0.019159
Contig01016	2811060	0.94639	1.2468	0.013247	1.4656	0.019504
Contig01016	2811120	0.94899	1.2696	0.013029	1.4722	0.019649
Contig01016	2811289	1	1000	0	1.9238	0.028601
Contig01016	2811300	1	1000	0	2.0794	0.032793
Contig01016	2811312	1	1000	0	2.3098	0.040278
Contig01016	2811318	1	1000	0	2.1994	0.036411
Contig01016	2811327	0.999	2.9995	0.00024678	1.727	0.02414
Contig01016	2811348	1	1000	0	2.1172	0.034023
Contig01016	2847610	1	1000	0	2.0561	0.03234
Contig01016	2847630	0.9998	3.6988	5.9322e-05	1.861	0.027102
Contig01016	2847687	1	1000	0	2.1682	0.035437
Contig01016	2847711	0.9882	1.9229	0.0030479	1.4782	0.019205
Contig01016	2901491	0.976	1.6091	0.0060109	1.3723	0.017262
Contig01016	2901508	0.81576	0.64619	0.049504	1.0699	0.013698
Contig01016	2993352	0.94339	1.2218	0.014489	1.287	0.0162
Contig01016	3240305	0.95739	1.3516	0.010901	1.2291	0.015013
Contig01016	3430223	0.97199	1.5404	0.0070805	1.336	0.016635
Contig01016	3430394	0.94519	1.2367	0.013473	1.2537	0.015465
Contig01016	3430515	0.9924	2.1158	0.0018978	1.4643	0.018622
Contig01016	3430568	0.9956	2.3545	0.00096697	1.4486	0.01834
Contig01016	3437981	1	1000	0	1.7256	0.023673
Contig01016	3443930	1	1000	0	1.847	0.026232
Contig01016	3443990	0.9996	3.3977	0.00011113	1.6625	0.02242
Contig01016	3450988	0.89278	0.92046	0.026454	1.1327	0.014026
Contig01016	3540045	0.97159	1.5341	0.0072245	1.2745	0.015409
Contig01016	3557697	1	1000	0	1.8771	0.027148
Contig01016	3566974	0.9998	3.6988	5.9322e-05	1.7259	0.023619
Contig01016	3567049	0.9994	3.2215	0.00015535	1.6071	0.021071
Contig01016	4003321	0.9892	1.9618	0.0028175	1.3912	0.017341
Contig01016	4003604	0.90898	0.99943	0.022381	1.2046	0.014972
Contig01016	4146971	0.86217	0.79626	0.03518	1.0394	0.012718
Contig01016	4494660	0.90098	0.95899	0.024569	1.113	0.013596
Contig01016	4494716	0.88718	0.89561	0.028241	1.0838	0.013301
Contig01016	4494730	0.97099	1.5247	0.0075849	1.2853	0.015756
Contig01016	4778005	1	1000	0	1.9565	0.029469
Contig01016	4793689	0.88858	0.90172	0.0277	1.2065	0.015281
Contig01016	4796346	0.92919	1.118	0.018069	1.1584	0.014049
Contig01016	4796350	0.97259	1.5501	0.0067938	1.4055	0.017999
Contig01016	4796581	0.9924	2.1158	0.0018978	1.5262	0.020048
Contig01016	4796599	0.90158	0.96192	0.02432	1.2247	0.01553
Contig01016	4970745	1	1000	0	2.1046	0.033974
Contig01016	4991832	0.89118	0.91325	0.026897	1.2851	0.016608
Contig01016	4991848	0.9984	2.7951	0.00035431	1.6561	0.022472
Contig01016	5014416	0.9954	2.3352	0.0010575	1.4681	0.018808
Contig01016	5014463	0.81816	0.65316	0.049033	1.035	0.013046
Contig01016	5014489	0.96719	1.4696	0.008543	1.256	0.015286
Contig01016	5157429	0.9794	1.677	0.0049673	1.4932	0.019636
Contig01016	5157435	1	1000	0	1.7889	0.02533
Contig01016	5194658	0.90218	0.96487	0.024237	1.4951	0.020717
Contig01016	5194836	0.983	1.762	0.0041263	1.665	0.023284
Contig01016	5284094	0.94399	1.2267	0.014094	1.1742	0.014242
Contig01016	5284142	0.82256	0.66613	0.047282	1.0016	0.012548
Contig01016	5284329	0.88738	0.89648	0.028151	1.0788	0.013227
Contig01016	5321945	0.9958	2.3748	0.00093374	1.627	0.022066
Contig01016	5322035	0.92438	1.0872	0.019146	1.3113	0.016815
Contig01016	5323394	0.9784	1.656	0.0052705	1.5339	0.020495
Contig01016	5332252	0.9942	2.234	0.0014242	1.7132	0.024103
Contig01016	5333534	0.9944	2.2493	0.001361	1.5865	0.021215
Contig01016	5684117	1	1000	0	1.9403	0.028963
Contig01016	5684256	1	1000	0	1.8812	0.027459
Contig01016	5693188	0.9924	2.1158	0.0018978	1.5251	0.020045
Contig01016	5693194	0.82717	0.67996	0.04601	1.1822	0.015507
Contig01016	5693309	0.95319	1.3088	0.012005	1.3461	0.017112
Contig01016	5770519	0.82637	0.67754	0.046239	1.1225	0.014511
Contig01016	5784138	1	1000	0	2.2087	0.036227
Contig01016	5834644	1	1000	0	1.8235	0.026512
Contig01016	5834663	0.9976	2.6187	0.00057502	1.7184	0.024094
Contig01016	5834720	0.9956	2.3545	0.00096697	1.6266	0.022134
Contig01016	5835053	0.83717	0.71107	0.042634	1.1689	0.015229
Contig01016	5869763	0.83297	0.69782	0.044197	1.1409	0.014715
Contig01016	5973984	0.82376	0.66971	0.046933	1.1951	0.015798
Contig01016	5983024	0.9792	1.6727	0.0050577	1.4491	0.018669
Contig01016	6081926	0.998	2.698	0.00048103	1.5115	0.019496
Contig01016	6383751	0.83177	0.69409	0.044535	1.2152	0.016082
Contig01016	6425270	0.84557	0.73841	0.039323	1.087	0.01375
Contig01016	6517099	0.88018	0.86603	0.029988	1.2975	0.017055
Contig01016	6529024	0.82777	0.68179	0.045895	1.2364	0.016596
Contig01016	6529031	0.9998	3.6988	5.9322e-05	1.8628	0.027418
Contig01016	6529140	0.9996	3.3977	0.00011113	1.8178	0.026211
Contig01016	7264930	0.91158	1.0133	0.021913	1.2115	0.015188
Contig01016	7722789	0.92939	1.1193	0.017939	1.2032	0.01478
Contig01016	7728323	0.9884	1.9304	0.0029889	1.4612	0.018712
Contig01016	7735843	1	1000	0	2.0364	0.031853
Contig01016	7735861	0.9958	2.3748	0.00093374	1.6668	0.022955
Contig01016	7922317	0.94319	1.2202	0.014545	1.2761	0.016028
Contig01016	8014682	0.9962	2.4185	0.00083804	1.4939	0.019278
Contig01016	8040543	0.86177	0.7948	0.035282	1.1298	0.014318
Contig01016	8120300	1	1000	0	1.9999	0.030928
Contig01016	8120302	0.9992	3.0965	0.00019404	1.7859	0.025754
Contig01016	8164168	0.9902	2.0044	0.0024145	1.4592	0.018767
Contig01016	8170766	0.9916	2.072	0.0020264	1.4676	0.018802
Contig01016	8171974	0.96719	1.4696	0.008543	1.3318	0.016565
Contig01016	8289055	0.85457	0.7691	0.03706	1.3058	0.017442
Contig01016	8298683	0.9974	2.5838	0.00061172	1.8092	0.026425
Contig01016	8691674	0.99	1.9955	0.0025229	1.5453	0.020512
Contig01016	9087242	0.88698	0.89475	0.028331	1.3733	0.018444
Contig01016	9249224	0.92599	1.0973	0.018807	1.3746	0.01798
Contig01016	9375959	0.95079	1.286	0.012561	1.237	0.01516
Contig01016	9384415	0.9888	1.9458	0.0029117	1.4173	0.017882
Contig01016	9384668	0.9922	2.1044	0.0019131	1.3763	0.017035
Contig01016	9384680	0.92919	1.118	0.018069	1.2099	0.01486
Contig01016	9384995	0.9892	1.9618	0.0028175	1.3567	0.016812
Contig01016	9431559	0.97339	1.5633	0.0066153	1.3016	0.016061
Contig01016	9547452	0.9982	2.7439	0.00041309	1.6455	0.022332
Contig01016	9775223	0.96519	1.4429	0.0091352	1.3998	0.017963
Contig01016	9816530	0.89738	0.94174	0.025582	1.2002	0.01507
Contig01016	10067547	0.94099	1.2026	0.015059	1.3809	0.017904
Contig01016	10067563	0.9906	2.0227	0.0022508	1.5361	0.020134
Contig01016	10067895	0.95739	1.3516	0.010901	1.4198	0.018434
Contig01016	11937580	1	1000	0	1.9469	0.029405
Contig01016	11937616	0.96679	1.4641	0.008699	1.4103	0.018194
Contig01016	12169489	0.83877	0.71619	0.042189	1.148	0.014781
Contig01016	12413890	0.99	1.9955	0.0025229	1.4381	0.018289
Contig01016	12660895	1	1000	0	2.081	0.032536
Contig01016	12676540	0.998	2.698	0.00048103	1.6796	0.023155
Contig01016	12676618	0.82957	0.68729	0.045327	1.2127	0.016056
Contig01016	12798187	0.9952	2.3166	0.0010922	1.6748	0.023358
Contig01016	12919317	0.96619	1.4561	0.0088955	1.398	0.017903
Contig01016	12962969	0.9952	2.3166	0.0010922	1.6891	0.023506
Contig01016	13176315	0.97099	1.5247	0.0075849	1.3501	0.01688
Contig01016	13453235	0.91898	1.0547	0.020483	1.1537	0.014113
Contig01032	349531	0.86077	0.79116	0.03569	1.2458	0.016289
Contig01032	1050519	0.9962	2.4185	0.00083804	1.5615	0.020701
Contig01032	1108469	0.82977	0.68791	0.045213	1.0167	0.012702
Contig01032	1108556	0.95839	1.3624	0.010622	1.3197	0.016699
Contig01032	1112188	0.9816	1.727	0.0042937	1.3745	0.017278
Contig01032	1112225	0.9882	1.9229	0.0030479	1.4277	0.018232
Contig01032	1112386	0.999	2.9995	0.00024678	1.5415	0.019932
Contig01032	1125513	0.9992	3.0965	0.00019404	1.724	0.023873
Contig01032	1126149	1	1000	0	1.6823	0.022669
Contig01032	1155938	0.96339	1.4202	0.0095829	1.2668	0.01557
Contig01032	1156248	0.97099	1.5247	0.0075849	1.2678	0.01545
Contig01032	1197729	0.82797	0.6824	0.045782	1.1451	0.014773
Contig01032	1474437	0.83397	0.70095	0.04386	1.0957	0.014036
Contig01032	1500590	0.81876	0.65491	0.048799	1.1647	0.015352
Contig01032	1548370	0.93839	1.1827	0.015645	1.3617	0.017603
Contig01032	1578879	0.87718	0.8538	0.030558	1.1431	0.014374
Contig01032	1588597	0.9834	1.7725	0.0039701	1.3631	0.017009
Contig01032	1681206	0.92879	1.1153	0.0182	1.2742	0.015997
Contig01032	1797187	0.93139	1.1327	0.017549	1.1775	0.01436
Contig01032	2273776	0.89738	0.94174	0.025582	1.2973	0.016883
Contig01032	2331391	0.9996	3.3977	0.00011113	1.6773	0.023029
Contig01032	2331398	0.96879	1.492	0.0083131	1.3958	0.017882
Contig01032	2331542	1	1000	0	1.7663	0.024723
Contig01032	2331568	0.9996	3.3977	0.00011113	1.6576	0.022444
Contig01032	2331581	0.9992	3.0965	0.00019404	1.6544	0.022352
Contig01032	2350179	0.97339	1.5633	0.0066153	1.4423	0.018612
Contig01032	2350189	0.9778	1.6438	0.0054579	1.4412	0.018615
Contig01032	2363992	0.97019	1.5126	0.0078371	1.4335	0.018521
Contig01032	3174899	0.95139	1.2916	0.012356	1.2757	0.015895
Contig01032	3211154	0.93359	1.1479	0.016919	1.2302	0.015247
Contig01032	3554199	0.9966	2.467	0.00073967	1.5201	0.0198
Contig01032	4721455	0.9946	2.2652	0.0012734	1.5673	0.02076
Contig01032	4758279	0.92659	1.1011	0.018469	1.183	0.014512
Contig01032	4758501	0.95379	1.3147	0.011856	1.2516	0.015352
Contig01032	4904427	0.93239	1.1396	0.017358	1.3896	0.018263
Contig01032	5015136	0.86917	0.82241	0.03308	1.3582	0.018384
Contig01032	5844977	0.96699	1.4668	0.008582	1.2458	0.015161
Contig01032	5951415	1	1000	0	1.8847	0.027472
Contig01032	6120582	0.97379	1.5701	0.00644	1.3779	0.017357
Contig01032	6223475	0.88398	0.8819	0.02915	1.2716	0.016495
Contig01032	6226764	0.96459	1.4353	0.0093366	1.4616	0.019205
Contig01032	6734768	0.84517	0.73709	0.039761	1.2413	0.016422
Contig01032	7472761	0.90218	0.96487	0.024237	1.2032	0.015127
Contig01032	7903269	0.95179	1.2954	0.012306	1.2543	0.015413
Contig01032	7903307	0.81896	0.6555	0.048565	1.0174	0.012783
Contig01032	8023357	1	1000	0	1.6977	0.02274
Contig01032	8029319	0.97279	1.5534	0.0066864	1.2497	0.01516
Contig01032	8226775	0.83617	0.70789	0.043079	1.074	0.01356
Contig01032	8378120	0.9876	1.9011	0.0031507	1.354	0.016794
Contig01032	8471068	0.9752	1.5946	0.0063039	1.3139	0.016183
Contig01032	8472865	0.86257	0.79772	0.035079	1.1261	0.014131
Contig01032	8473837	0.9902	2.0044	0.0024145	1.4148	0.017834
Contig01032	8513337	0.87117	0.8301	0.032686	1.2461	0.016184
Contig01032	8514724	0.999	2.9995	0.00024678	1.7675	0.02502
Contig01032	8520523	0.88738	0.89648	0.028151	1.2521	0.016108
Contig01032	8570092	0.9986	2.8532	0.0003218	1.6778	0.023098
Contig01032	8570370	0.9996	3.3977	0.00011113	1.8129	0.025983
Contig01032	8574896	0.94499	1.235	0.013698	1.403	0.01832
Contig01032	8587999	1	1000	0	1.8659	0.02701
Contig01032	8588037	1	1000	0	1.7075	0.02342
Contig01032	8715929	0.94979	1.2768	0.012872	1.3887	0.017945
Contig01032	8725195	0.96619	1.4561	0.0088955	1.3344	0.016818
Contig01032	9218807	0.93819	1.1812	0.015765	1.3406	0.017089
Contig01032	9223587	0.9924	2.1158	0.0018978	1.5435	0.020413
Contig01032	9226751	0.87958	0.86356	0.030083	1.1936	0.015253
Contig01032	11077013	0.979	1.6685	0.0051181	1.5009	0.019771
Contig01032	11474910	0.82517	0.67391	0.046354	1.228	0.016353
Contig01032	11474913	0.82216	0.66494	0.047514	1.2642	0.017205
Contig01032	11863492	0.84517	0.73709	0.039761	1.2556	0.016631
Contig01113	885486	0.9978	2.6565	0.00052662	1.5884	0.021167
Contig01113	1190332	0.97159	1.5341	0.0072245	1.3146	0.016256
Contig01113	1210930	0.91538	1.0341	0.020922	1.2575	0.015917
Contig01113	1234855	0.81716	0.65025	0.049267	0.98835	0.012357
Contig01113	1360815	0.96959	1.5036	0.0080924	1.2913	0.015858
Contig01113	1749251	0.9946	2.2652	0.0012734	1.4176	0.017866
Contig01113	1798087	0.9832	1.7672	0.0041002	1.5035	0.01969
Contig01113	1882141	0.9904	2.0135	0.0022689	1.3363	0.016382
Contig01113	2010952	1	1000	0	1.8752	0.027752
Contig01113	2129769	0.9924	2.1158	0.0018978	1.6767	0.023386
Contig01113	2201174	0.9974	2.5838	0.00061172	1.5663	0.020799
Contig01113	2404745	0.86757	0.81633	0.033675	1.225	0.015959
Contig01113	2580477	0.84357	0.7318	0.040416	1.2344	0.016282
Contig01113	2580526	0.9986	2.8532	0.0003218	1.7462	0.024564
Contig01113	2606299	0.90578	0.98289	0.023337	1.2788	0.016442
Contig01113	2643295	0.84457	0.7351	0.040197	1.0388	0.01294
Contig01113	2699616	0.83917	0.71748	0.041968	1.0699	0.013489
Contig01113	2719268	0.93699	1.1723	0.016124	1.1764	0.014269
Contig01113	2719303	0.92018	1.0618	0.020268	1.1534	0.01411
Contig01113	2725217	0.9802	1.6946	0.0047299	1.2938	0.01579
Contig01113	2725231	0.9954	2.3352	0.0010575	1.3795	0.017123
Contig01113	3066917	0.9994	3.2215	0.00015535	1.5504	0.020155
Contig01113	3105450	0.96799	1.4806	0.0083885	1.2657	0.015404
Contig01113	3105553	0.9908	2.0321	0.0022153	1.3573	0.016733
Contig01113	3274102	0.88338	0.87936	0.029242	1.225	0.015762
Contig01113	3847406	0.87638	0.85058	0.030846	1.2777	0.016635
Contig01113	4074616	0.96459	1.4353	0.0093366	1.3646	0.017283
Contig01113	4207115	0.97119	1.5278	0.0073689	1.4051	0.018072
Contig01113	6888751	0.83157	0.69347	0.044648	1.1609	0.015173
Contig01113	6888764	0.91418	1.0275	0.021224	1.3162	0.017098
Contig01113	7420456	0.9998	3.6988	5.9322e-05	1.7358	0.024438
Contig01113	7420523	0.998	2.698	0.00048103	1.6584	0.022533
Contig01113	7427148	0.9976	2.6187	0.00057502	1.5213	0.019742
Contig01113	7427209	0.976	1.6091	0.0060109	1.3724	0.017291
Contig01113	7451446	0.94219	1.2121	0.014715	1.3002	0.016353
Contig01113	7454609	0.96959	1.5036	0.0080924	1.4204	0.018242
Contig01113	7454657	0.85337	0.76492	0.037377	1.2069	0.01575
Contig01113	7454797	0.92038	1.063	0.020056	1.2696	0.016075
Contig01113	7454841	0.95439	1.3207	0.01166	1.3108	0.016379
Contig01113	7463884	0.9998	3.6988	5.9322e-05	1.8123	0.02594
Contig01113	7463953	1	1000	0	1.8078	0.025618
Contig01113	7477910	0.83817	0.71427	0.0423	1.1345	0.014634
Contig01113	7606468	0.95719	1.3495	0.010948	1.4001	0.017979
Contig01113	7606774	0.90678	0.988	0.023096	1.2871	0.016653
Contig01113	7610209	0.94199	1.2105	0.014887	1.3833	0.017924
Contig01113	7623686	0.9936	2.1909	0.0015571	1.5862	0.021218
Contig01113	7623706	0.992	2.0933	0.0019289	1.595	0.02147
Contig01113	7623708	0.91858	1.0524	0.020555	1.3743	0.017978
Contig01113	7623753	1	1000	0	2.1863	0.036199
Contig01113	7623757	0.9998	3.6988	5.9322e-05	1.88	0.027597
Contig01113	7623767	1	1000	0	1.8623	0.027271
Contig01113	7623792	1	1000	0	1.9465	0.029262
Contig01113	7656837	0.91458	1.0297	0.021148	1.3426	0.017479
Contig01113	7657937	1	1000	0	1.9849	0.030196
Contig01113	7657961	1	1000	0	1.944	0.029238
Contig01113	7659633	0.95179	1.2954	0.012306	1.3508	0.017197
Contig01113	8567053	0.92098	1.0665	0.019914	1.332	0.017176
Contig01113	11106844	0.96839	1.4863	0.0083505	1.3837	0.017589
Contig01113	11162963	0.96479	1.4378	0.0092558	1.4498	0.018992
Contig01113	11163062	0.9814	1.7222	0.004379	1.539	0.020509
Contig01113	11674978	0.999	2.9995	0.00024678	1.775	0.025321
Contig01113	11692292	0.9908	2.0321	0.0022153	1.607	0.021756
Contig01113	11693704	0.9792	1.6727	0.0050577	1.5077	0.019856
Contig01113	11693791	0.9928	2.1394	0.001717	1.6347	0.022305
Contig01113	11695391	0.9876	1.9011	0.0031507	1.6106	0.021967
Contig01113	11841345	0.87397	0.84104	0.031715	1.2657	0.016501
Contig01113	11841574	0.95299	1.3069	0.012104	1.3833	0.017743
Contig01113	12223733	0.90778	0.99316	0.022777	1.3771	0.018113
Contig01113	12261696	0.9906	2.0227	0.0022508	1.6639	0.023059
Contig01113	12261923	0.88258	0.876	0.029427	1.3591	0.018247
Contig01113	12262452	0.9914	2.0617	0.0020598	1.6774	0.023366
Contig01113	12262782	0.9758	1.6055	0.0061409	1.4798	0.019437
Contig01113	12262975	0.83997	0.72006	0.041302	1.1803	0.015351
Contig01113	12262982	0.94519	1.2367	0.013473	1.3973	0.018162
Contig01113	12285330	0.93219	1.1382	0.017421	1.3988	0.018429
Contig01113	12302163	0.9996	3.3977	0.00011113	1.9018	0.028364
Contig01113	12307257	0.85617	0.77471	0.036214	1.2782	0.017057
Contig01113	12307317	0.84397	0.73311	0.040306	1.3462	0.018507
Contig01113	12307508	0.93799	1.1797	0.015884	1.5721	0.022017
Contig01113	12308431	0.9998	3.6988	5.9322e-05	1.7564	0.024708
Contig01113	12310095	0.993	2.1518	0.0016574	1.5899	0.02142
Contig01113	12335050	0.93739	1.1753	0.016003	1.4622	0.019755
Contig01113	12602514	0.88918	0.90436	0.027521	1.3438	0.017839
Contig01113	12602716	0.9996	3.3977	0.00011113	1.8434	0.026768
Contig01113	12658827	0.9768	1.6242	0.0055853	1.4938	0.019593
Contig01113	12658836	0.9918	2.0825	0.0019773	1.6286	0.022367
Contig01113	12658956	0.9804	1.6991	0.0046416	1.4694	0.019175
Contig01113	12658984	0.88798	0.8991	0.02779	1.2818	0.016745
Contig01113	12659013	0.83237	0.69595	0.044422	1.1867	0.015585
Contig01113	12659036	0.9892	1.9618	0.0028175	1.5776	0.021146
Contig01113	12659042	0.89178	0.91594	0.02672	1.2813	0.016601
Contig01113	12659054	0.97039	1.5156	0.0078009	1.5153	0.020215
Contig01113	13844190	0.96059	1.387	0.010266	1.461	0.019217
Contig01113	14492820	0.83937	0.71812	0.041857	1.0212	0.012655
Contig01113	14532383	0.97039	1.5156	0.0078009	1.4908	0.019732
Contig01113	14929596	0.86817	0.8186	0.033377	1.2577	0.01646
Contig01113	15043877	0.93979	1.1933	0.015349	1.4909	0.020196
Contig01113	15051971	0.89298	0.92137	0.026367	1.36	0.018171
Contig01113	15069334	0.88778	0.89822	0.027881	1.3594	0.018171
Contig01113	16395852	0.9794	1.677	0.0049673	1.5583	0.020911
Contig01113	16395892	0.97059	1.5186	0.0077288	1.512	0.020139
Contig01113	16396314	0.9758	1.6055	0.0061409	1.556	0.021007
Contig01113	16397460	1	1000	0	2.2088	0.037138
Contig01113	16397488	0.999	2.9995	0.00024678	1.7213	0.02407
Contig01113	16593220	0.9836	1.7779	0.0039181	1.5104	0.019812
Contig01113	16842907	0.9814	1.7222	0.004379	1.5329	0.020367
Contig01113	16842918	0.989	1.9537	0.0028549	1.5698	0.020962
Contig01113	16842952	0.9886	1.938	0.00295	1.5653	0.020907
Contig01113	16842962	0.9972	2.5515	0.00065829	1.6675	0.022888
Contig01113	16842967	0.9938	2.2048	0.0015028	1.6177	0.021838
Contig01113	16910014	1	1000	0	2.0098	0.030716
Contig01113	16910067	0.9838	1.7833	0.0038923	1.4958	0.019528
Contig01113	16927519	0.999	2.9995	0.00024678	1.7371	0.024402
Contig01113	16927541	0.87117	0.8301	0.032686	1.2447	0.016139
Contig01113	16933837	0.85717	0.77825	0.036003	1.2266	0.015956
Contig01113	16933993	0.9942	2.234	0.0014242	1.594	0.021435
Contig01113	16936449	0.90258	0.96684	0.023989	1.2798	0.01647
Contig01113	16939217	0.94439	1.23	0.013868	1.4271	0.018878
Contig01113	16939458	1	1000	0	1.8219	0.026062
Contig01113	16941702	0.9994	3.2215	0.00015535	1.6961	0.023339
Contig01113	16941794	0.9948	2.2816	0.0012241	1.5288	0.019964
Contig01113	16967531	0.97099	1.5247	0.0075849	1.5888	0.02171
Contig01113	16971151	0.85457	0.7691	0.03706	1.2377	0.016189
Contig01113	16993436	0.96399	1.4277	0.0094588	1.5586	0.021261
Contig01113	16993478	0.89598	0.93518	0.025753	1.3642	0.018207
Contig01113	17010814	0.90818	0.99524	0.022618	1.4704	0.020213
Contig01113	17011023	0.95099	1.2879	0.012459	1.5252	0.020604
Contig01113	17011136	0.89938	0.95126	0.024987	1.3507	0.017832
Contig01113	17019205	0.95239	1.3011	0.012154	1.3765	0.017634
Contig01113	17023415	0.9996	3.3977	0.00011113	1.7849	0.025413
Contig01113	17025499	0.97199	1.5404	0.0070805	1.5142	0.02003
Contig01113	17025708	0.9954	2.3352	0.0010575	1.6592	0.022878
Contig01113	17025709	0.9902	2.0044	0.0024145	1.6126	0.021972
Contig01113	17029914	0.92719	1.1049	0.018267	1.328	0.016955
Contig01113	17037487	0.97079	1.5217	0.0076208	1.4841	0.019452
Contig01113	17041628	0.9982	2.7439	0.00041309	1.7527	0.024893
Contig01113	17041662	0.985	1.8173	0.0036947	1.5761	0.021177
Contig01113	17057336	0.999	2.9995	0.00024678	1.7914	0.025765
Contig01113	17079793	1	1000	0	1.8061	0.025723
Contig01113	17079829	1	1000	0	2.0165	0.030974
Contig01113	17083760	1	1000	0	1.8804	0.027573
Contig01113	17084254	0.9992	3.0965	0.00019404	1.7847	0.025388
Contig01113	17090875	0.9982	2.7439	0.00041309	1.6801	0.02297
Contig01113	17095028	0.9974	2.5838	0.00061172	1.7883	0.02573
Contig01113	17095035	0.9854	1.8292	0.003551	1.5465	0.02052
Contig01113	17095039	1	1000	0	2.0201	0.031644
Contig01113	17110510	0.9806	1.7036	0.0045829	1.6562	0.023194
Contig01113	17821592	0.9972	2.5515	0.00065829	1.7258	0.024551
Contig01113	17821655	0.86437	0.80435	0.034573	1.3303	0.01794
Contig01113	17921998	0.92498	1.091	0.01901	1.5103	0.020819
Contig01113	18791837	0.95119	1.2898	0.012408	1.3819	0.017872
Contig01113	18791930	0.97239	1.5468	0.006901	1.4366	0.018545
Contig01113	19167882	0.9998	3.6988	5.9322e-05	1.8292	0.026531
Contig01113	19168108	0.9926	2.1275	0.0018072	1.5997	0.021505
Contig01113	19170682	0.83557	0.70599	0.043413	1.1289	0.014596
Contig01113	19198281	0.86537	0.80807	0.034473	1.1955	0.01543
Contig01113	19296310	0.976	1.6091	0.0060109	1.4531	0.01888
Contig01113	19310621	0.998	2.698	0.00048103	1.6293	0.021979
Contig01113	19371819	0.998	2.698	0.00048103	1.6646	0.022754
Contig01113	19371850	0.9998	3.6988	5.9322e-05	1.7503	0.024534
Contig01113	19371888	0.9998	3.6988	5.9322e-05	1.808	0.025791
Contig01113	19371889	0.9944	2.2493	0.001361	1.5878	0.021244
Contig01113	19374589	0.87437	0.84262	0.031425	1.2741	0.016763
Contig01113	19494511	0.92338	1.0811	0.019284	1.3448	0.017454
Contig01113	19538833	0.86577	0.80956	0.034273	1.3009	0.017363
Contig01113	19572650	0.9918	2.0825	0.0019773	1.5741	0.020948
Contig01113	19592586	0.84957	0.75186	0.038235	1.1682	0.015059
Contig01113	19592603	0.93839	1.1827	0.015645	1.3838	0.018145
Contig01113	19592908	0.9918	2.0825	0.0019773	1.546	0.020524
Contig01113	19609149	0.87738	0.85461	0.030462	1.1895	0.015055
Contig01113	19841183	0.94499	1.235	0.013698	1.3905	0.017958
Contig01113	20098994	0.93939	1.1903	0.015466	1.4435	0.01918
Contig01113	20121800	0.96879	1.492	0.0083131	1.4616	0.019214
Contig01113	20132274	0.9976	2.6187	0.00057502	1.6563	0.022495
Contig01113	20132280	0.9998	3.6988	5.9322e-05	1.833	0.026363
Contig01113	20176436	0.9948	2.2816	0.0012241	1.7371	0.02471
Contig01113	20182431	0.86877	0.82089	0.033278	1.3418	0.018061
Contig01113	20756682	0.9842	1.7943	0.0038165	1.4535	0.018706
Contig01134	126023	0.9998	3.6988	5.9322e-05	1.7531	0.024697
Contig01134	126040	0.93779	1.1782	0.015943	1.3892	0.0182
Contig01134	126056	0.96619	1.4561	0.0088955	1.4811	0.019556
Contig01134	126064	0.91898	1.0547	0.020483	1.339	0.01742
Contig01134	126118	0.9862	1.854	0.0034123	1.5727	0.021191
Contig01134	126133	0.88478	0.88529	0.028875	1.2953	0.017026
Contig01134	137303	0.9832	1.7672	0.0041002	1.4212	0.018091
Contig01134	151637	0.81876	0.65491	0.048799	1.064	0.013565
Contig01134	244135	0.996	2.3961	0.00086925	1.4155	0.017612
Contig01134	244146	0.9974	2.5838	0.00061172	1.4751	0.018629
Contig01134	244156	0.9984	2.7951	0.00035431	1.4843	0.018885
Contig01134	600873	0.94499	1.235	0.013698	1.2455	0.015335
Contig01134	618841	1	1000	0	1.5986	0.020819
Contig01134	660935	0.89758	0.94269	0.025327	1.141	0.014043
Contig01134	687382	0.94739	1.2555	0.013137	1.2593	0.015625
Contig01134	720057	0.9758	1.6055	0.0061409	1.3005	0.015931
Contig01134	720231	0.9908	2.0321	0.0022153	1.3383	0.016365
Contig01134	722787	0.9998	3.6988	5.9322e-05	1.5873	0.020725
Contig01134	730347	0.9938	2.2048	0.0015028	1.4015	0.017531
Contig01134	739071	0.96319	1.4178	0.0096661	1.2812	0.015725
Contig01134	982110	0.90298	0.96882	0.023907	1.2114	0.015274
Contig01134	1102072	0.89758	0.94269	0.025327	1.3251	0.017417
Contig01134	1102133	0.9832	1.7672	0.0041002	1.5708	0.021158
Contig01134	1118465	0.88018	0.86603	0.029988	1.1351	0.0141
Contig01134	1118483	0.90618	0.98493	0.023176	1.1798	0.01472
Contig01134	1118573	0.985	1.8173	0.0036947	1.3927	0.017457
Contig01134	1318260	0.84197	0.72655	0.040747	1.0376	0.012904
Contig01134	1416791	0.91298	1.0209	0.021528	1.2447	0.015821
Contig01134	1578961	0.9898	1.9869	0.0025773	1.5777	0.0212
Contig01134	1909834	0.9874	1.894	0.0031923	1.4589	0.018824
Contig01134	1927965	0.95959	1.3756	0.010487	1.4201	0.018345
Contig01134	1928025	0.9958	2.3748	0.00093374	1.6381	0.02227
Contig01134	2072432	0.96919	1.4978	0.008202	1.552	0.021097
Contig01134	2261015	0.94379	1.2251	0.014151	1.2598	0.015657
Contig01134	2261088	0.82977	0.68791	0.045213	1.0862	0.013879
Contig01134	2268695	0.92939	1.1193	0.017939	1.2884	0.016359
Contig01134	2271098	0.94059	1.1995	0.01529	1.2766	0.016073
Contig01134	2285779	0.90538	0.98085	0.023498	1.1643	0.014449
Contig01134	2355688	0.9996	3.3977	0.00011113	1.6903	0.023227
Contig01134	2822570	0.91058	1.0079	0.022145	1.2494	0.015821
Contig01134	2980711	0.84777	0.74578	0.038777	1.2295	0.016201
Contig01134	3007574	0.95299	1.3069	0.012104	1.3944	0.018009
Contig01134	3025371	0.93059	1.1273	0.017678	1.3414	0.017214
Contig01134	3025515	0.96999	1.5096	0.0079098	1.4567	0.019044
Contig01134	3025558	0.9954	2.3352	0.0010575	1.5722	0.020872
Contig01134	3161798	0.982	1.7368	0.0042085	1.3307	0.016455
Contig01134	4120996	0.9972	2.5515	0.00065829	1.4659	0.01866
Contig01134	4201664	0.9986	2.8532	0.0003218	1.4155	0.017629
Contig01134	4309009	0.85457	0.7691	0.03706	1.0869	0.013667
Contig01134	4628093	0.87638	0.85058	0.030846	1.1368	0.014266
Contig01134	4722568	0.95779	1.3559	0.010761	1.5087	0.020287
Contig01134	4858160	0.981	1.7128	0.0044369	1.4708	0.019066
Contig01134	4858175	0.978	1.6478	0.0053641	1.4362	0.018448
Contig01134	4917406	0.9952	2.3166	0.0010922	1.6528	0.022693
Contig01134	5110515	0.9976	2.6187	0.00057502	1.5991	0.021452
Contig01134	5114094	0.82857	0.68423	0.045668	1.0493	0.013167
Contig01134	5143941	0.92418	1.086	0.019214	1.2076	0.014965
Contig01134	5149310	0.91198	1.0154	0.021758	1.2078	0.015059
Contig01134	5149337	0.94359	1.2234	0.01432	1.2219	0.014938
Contig01134	5149478	0.9842	1.7943	0.0038165	1.34	0.016555
Contig01134	5197822	0.85517	0.7712	0.036425	1.081	0.013543
Contig01134	5233344	0.97059	1.5186	0.0077288	1.2772	0.015629
Contig01134	5295509	0.9916	2.072	0.0020264	1.4876	0.019294
Contig01134	5372144	0.9912	2.0516	0.0021276	1.5186	0.019912
Contig01134	5372213	0.99	1.9955	0.0025229	1.5109	0.019727
Contig01134	5514199	0.82176	0.66375	0.04763	1.1523	0.015032
Contig01134	5519866	0.9994	3.2215	0.00015535	1.6892	0.023123
Contig01134	5519906	1	1000	0	2.304	0.039843
Contig01134	5519909	1	1000	0	2.2972	0.039589
Contig01134	5519931	0.9998	3.6988	5.9322e-05	1.8721	0.027147
Contig01134	5519933	1	1000	0	2.0414	0.03171
Contig01134	5519941	1	1000	0	1.9701	0.029706
Contig01134	5519947	1	1000	0	2.0066	0.03056
Contig01134	5519955	1	1000	0	2.0617	0.032194
Contig01134	6089253	0.9986	2.8532	0.0003218	1.7099	0.023678
Contig01134	6280569	0.85217	0.76077	0.037589	1.2399	0.01635
Contig01134	6327595	0.92579	1.096	0.018874	1.3337	0.017223
Contig01134	6534327	0.998	2.698	0.00048103	1.7047	0.023962
Contig01134	6833244	0.97239	1.5468	0.006901	1.4108	0.018069
Contig01134	7769221	0.95659	1.3431	0.011135	1.2271	0.014935
Contig01134	8482299	0.81596	0.64677	0.049385	0.9907	0.012413
Contig01134	10150621	0.87237	0.83477	0.032297	1.1601	0.014679
Contig01134	10609382	0.81376	0.64043	0.049861	1.2292	0.016708
Contig01134	10769605	0.83477	0.70347	0.043748	1.1753	0.015364
Contig01134	11444507	0.91718	1.0443	0.020774	1.2848	0.016313
Contig01134	12250066	0.88898	0.90348	0.02761	1.2351	0.015871
Contig01134	12286749	0.92619	1.0986	0.018604	1.1813	0.014489
Contig01134	12286806	0.98	1.6901	0.0048476	1.3348	0.016524
Contig01134	12286832	0.96979	1.5066	0.0079463	1.2617	0.015378
Contig01134	12335958	0.82877	0.68484	0.045554	0.99622	0.012387
Contig01134	12830368	0.85477	0.7698	0.036638	1.0364	0.012888
Contig01134	12933402	0.9756	1.6018	0.0062382	1.3617	0.017002
Contig01134	13031238	0.84477	0.73576	0.040088	1.0237	0.012677
Contig01134	13275683	0.92318	1.0798	0.019353	1.1477	0.013993
Contig01134	13275892	0.9886	1.938	0.00295	1.3554	0.016716
Contig01134	13364102	0.85457	0.7691	0.03706	1.0502	0.013048
Contig01134	13364276	0.9978	2.6565	0.00052662	1.4787	0.018843
Contig01134	13381983	1	1000	0	1.7802	0.024838
Contig01134	13927436	0.9862	1.854	0.0034123	1.4946	0.019595
Contig01134	13936751	0.90338	0.97081	0.023825	1.2525	0.015902
Contig01134	13938554	0.86577	0.80956	0.034273	1.0881	0.013492
Contig01134	14259430	0.95739	1.3516	0.010901	1.3245	0.01669
Contig01134	14424667	0.89918	0.9503	0.025071	1.135	0.014031
Contig01160	68683	0.999	2.9995	0.00024678	1.6207	0.021771
Contig01160	72943	0.9992	3.0965	0.00019404	1.6757	0.022798
Contig01160	74157	0.97099	1.5247	0.0075849	1.5119	0.020056
Contig01160	86939	0.94279	1.2169	0.014601	1.4407	0.019059
Contig01160	100005	0.88058	0.86768	0.029801	1.2759	0.016703
Contig01160	139038	0.9932	2.1644	0.0016135	1.5378	0.020288
Contig01160	139281	0.9958	2.3748	0.00093374	1.517	0.019741
Contig01160	161777	0.9802	1.6946	0.0047299	1.4241	0.018171
Contig01160	162038	0.93439	1.1535	0.016794	1.3483	0.017418
Contig01160	191456	0.95959	1.3756	0.010487	1.4791	0.0196
Contig01160	194339	0.9762	1.6129	0.0058476	1.5299	0.020373
Contig01160	199259	0.92138	1.0689	0.019843	1.4796	0.020207
Contig01160	202298	0.96239	1.4081	0.0098341	1.3932	0.017945
Contig01160	262821	0.94139	1.2058	0.015001	1.4724	0.019806
Contig01160	339511	0.88138	0.87099	0.029613	1.26	0.016331
Contig01160	475382	0.9994	3.2215	0.00015535	1.7016	0.02336
Contig01160	475392	0.9994	3.2215	0.00015535	1.7583	0.024773
Contig01160	486191	0.978	1.6478	0.0053641	1.3816	0.017359
Contig01160	585746	0.88978	0.90701	0.027253	1.1868	0.01495
Contig01160	606377	0.95939	1.3734	0.010576	1.431	0.018705
Contig01160	617569	0.90138	0.96094	0.024403	1.2244	0.01551
Contig01160	658067	0.993	2.1518	0.0016574	1.6045	0.021824
Contig01160	669760	0.91458	1.0297	0.021148	1.2905	0.016567
Contig01160	700615	0.94519	1.2367	0.013473	1.3211	0.016702
Contig01160	914221	0.92959	1.1206	0.017808	1.332	0.017054
Contig01160	971631	0.98	1.6901	0.0048476	1.4669	0.018989
Contig01160	971655	0.97219	1.5436	0.0069369	1.4178	0.018145
Contig01160	1441363	0.97159	1.5341	0.0072245	1.4261	0.018452
Contig01160	1682329	0.86097	0.79189	0.035588	1.2085	0.015615
Contig01160	1812688	0.95379	1.3147	0.011856	1.3806	0.017764
Contig01160	2010746	0.95379	1.3147	0.011856	1.3857	0.017765
Contig01160	2010751	0.85317	0.76422	0.037483	1.2228	0.01597
Contig01160	2148915	0.9996	3.3977	0.00011113	1.6159	0.021504
Contig01160	2207772	0.90598	0.9839	0.023257	1.3177	0.017148
Contig01160	2212443	0.90478	0.97782	0.023579	1.3535	0.017794
Contig01160	2212544	0.87337	0.83868	0.031909	1.3176	0.017549
Contig01160	2215728	0.94199	1.2105	0.014887	1.392	0.018135
Contig01160	2261312	0.87417	0.84183	0.031522	1.2334	0.015917
Contig01160	2529160	0.97139	1.5309	0.0072966	1.4975	0.019831
Contig01160	2676685	0.89998	0.95415	0.024736	1.1946	0.015075
Contig01160	2777447	0.95939	1.3734	0.010576	1.2546	0.015317
Contig01160	2777471	0.9854	1.8292	0.003551	1.323	0.016306
Contig01160	2921241	0.82156	0.66316	0.047746	1.1711	0.015342
Contig01160	3006980	0.96999	1.5096	0.0079098	1.3193	0.016427
Contig01160	3049094	0.86977	0.82471	0.032981	1.1112	0.01391
Contig01160	3049406	0.89098	0.91235	0.026986	1.2062	0.015306
Contig01160	3100787	0.84997	0.75323	0.038019	1.1826	0.015342
Contig01160	3143272	0.90998	1.0047	0.022223	1.1955	0.014867
Contig01160	3318706	0.987	1.8803	0.0032557	1.5677	0.02101
Contig01160	3318736	0.9982	2.7439	0.00041309	1.6692	0.022893
Contig01160	3318767	0.88958	0.90613	0.027342	1.3056	0.017081
Contig01160	3318914	0.95059	1.2842	0.012613	1.4614	0.019247
Contig01160	3428376	0.95419	1.3187	0.011709	1.2306	0.014983
Contig01160	3566920	0.84777	0.74578	0.038777	1.2375	0.016377
Contig01160	3588212	0.95579	1.3349	0.011419	1.3735	0.0176
Contig01160	3597199	0.91338	1.023	0.021376	1.209	0.015077
Contig01160	3597267	0.92138	1.0689	0.019843	1.2403	0.015549
Contig01160	3648205	0.9892	1.9618	0.0028175	1.4377	0.018207
Contig01160	3807656	0.9964	2.442	0.000788	1.5113	0.01948
Contig01160	4278081	0.985	1.8173	0.0036947	1.3821	0.01733
Contig01160	4806336	0.9998	3.6988	5.9322e-05	1.7291	0.024011
Contig01160	4962395	0.9998	3.6988	5.9322e-05	1.7704	0.025024
Contig01160	5405241	0.9788	1.6643	0.0051788	1.5825	0.021476
Contig01160	5405256	0.9766	1.6204	0.0056507	1.5886	0.021676
Contig01160	5405295	0.9998	3.6988	5.9322e-05	1.8807	0.027916
Contig01160	5405318	0.92539	1.0935	0.018942	1.4552	0.019525
Contig01160	5405335	0.9834	1.7725	0.0039701	1.6026	0.021876
Contig01160	5405359	0.92258	1.0762	0.019562	1.4347	0.019178
Contig01160	5412494	0.9902	2.0044	0.0024145	1.6164	0.021931
Contig01160	5412712	0.93659	1.1694	0.016244	1.4801	0.020071
Contig01160	5420446	0.9764	1.6166	0.0057163	1.5375	0.020525
Contig01160	5420530	0.94999	1.2787	0.012716	1.4725	0.019562
Contig01160	5423017	0.89078	0.91146	0.027074	1.3993	0.019024
Contig01160	5423064	0.83137	0.69285	0.044873	1.2713	0.017234
Contig01160	5423262	0.92218	1.0738	0.019632	1.442	0.019387
Contig01160	5423275	0.9998	3.6988	5.9322e-05	1.8943	0.028279
Contig01160	5424543	0.86557	0.80882	0.034373	1.2593	0.016503
Contig01160	5424801	0.93439	1.1535	0.016794	1.3942	0.018301
Contig01160	5425527	0.93859	1.1842	0.015526	1.4469	0.019275
Contig01160	5425808	0.89498	0.93054	0.02584	1.354	0.017895
Contig01160	5425840	0.96239	1.4081	0.0098341	1.5036	0.019934
Contig01160	5433349	0.9998	3.6988	5.9322e-05	1.8798	0.027653
Contig01160	5434779	0.88738	0.89648	0.028151	1.3381	0.017742
Contig01160	5434842	0.9894	1.97	0.0027249	1.6197	0.022108
Contig01160	5438491	0.87197	0.83321	0.032491	1.2911	0.017129
Contig01160	5445902	0.9966	2.467	0.00073967	1.7305	0.024599
Contig01160	5446156	0.998	2.698	0.00048103	1.7512	0.024768
Contig01160	5446165	0.9998	3.6988	5.9322e-05	1.8908	0.028087
Contig01160	5446548	0.96959	1.5036	0.0080924	1.5436	0.020731
Contig01160	5475931	0.9948	2.2816	0.0012241	1.6055	0.02164
Contig01160	5475985	0.96499	1.4404	0.0092155	1.4549	0.019071
Contig01160	5476216	0.93939	1.1903	0.015466	1.3766	0.017847
Contig01160	5576523	0.83257	0.69658	0.04431	1.1491	0.014813
Contig01160	5953793	0.985	1.8173	0.0036947	1.5436	0.02056
Contig01160	5979706	0.90538	0.98085	0.023498	1.3478	0.017716
Contig01160	6156662	0.89358	0.9241	0.026191	1.3138	0.017132
Contig01160	6156689	0.83957	0.71876	0.041636	1.223	0.016161
Contig01160	8052119	0.96559	1.4481	0.0090149	1.4397	0.018712
Contig01160	8052148	0.84477	0.73576	0.040088	1.2189	0.016078
Contig01160	8052347	0.94399	1.2267	0.014094	1.3629	0.017636
Contig01160	8052358	0.9894	1.97	0.0027249	1.5348	0.02024
Contig01160	8052374	0.89178	0.91594	0.02672	1.3394	0.017658
Contig01160	8082428	0.88278	0.87684	0.029334	1.2781	0.016689
Contig01160	8082463	0.94159	1.2074	0.014944	1.3567	0.017422
Contig01160	8100592	0.96159	1.3986	0.010005	1.3431	0.016906
Contig01160	8100816	0.94359	1.2234	0.01432	1.3034	0.016442
Contig01160	8101045	0.9998	3.6988	5.9322e-05	1.8243	0.02637
Contig01160	8101243	0.9994	3.2215	0.00015535	1.7446	0.024505
Contig01160	8104848	0.86717	0.81482	0.033774	1.336	0.017951
Contig01160	8104865	1	1000	0	1.9622	0.029965
Contig01160	8104870	0.982	1.7368	0.0042085	1.5966	0.021825
Contig01160	8108649	0.96519	1.4429	0.0091352	1.4358	0.018729
Contig01160	8128270	0.97299	1.5567	0.0066507	1.4944	0.019844
Contig01160	8166505	0.9756	1.6018	0.0062382	1.3375	0.016522
Contig01160	8166721	0.9926	2.1275	0.0018072	1.4369	0.018179
Contig01160	8167261	0.995	2.2988	0.0011516	1.594	0.021327
Contig01160	8225869	0.84757	0.7451	0.038885	1.1398	0.014555
Contig01160	8225911	0.91158	1.0133	0.021913	1.3229	0.017146
Contig01160	8225960	0.95319	1.3088	0.012005	1.3694	0.017524
Contig01160	8226102	0.85097	0.75664	0.037804	1.1069	0.014004
Contig01160	8568628	0.9762	1.6129	0.0058476	1.2957	0.01582
Contig01160	9534557	0.9936	2.1909	0.0015571	1.5835	0.021114
Contig01160	9534615	0.94339	1.2218	0.014489	1.3435	0.017177
Contig01160	10160791	0.90238	0.96585	0.024072	1.3095	0.016981
Contig01160	10895287	0.84037	0.72135	0.04108	1.0657	0.01337
Contig01160	11051620	0.86337	0.80066	0.034775	1.1634	0.014875
Contig01160	11458383	0.89238	0.91865	0.026543	1.2432	0.016002
Contig01160	12614551	0.82877	0.68484	0.045554	1.1598	0.015125
[truncated: 6,631 more rows]

## Sheet: Supplementary table S6.
Supplementary table S6. Correlations between envirmental variables and PC axes.
Envirmental variable	PC1	PC2	PC3
Bio1	-0.811329	-0.492485	0.265751
Bio2	0.388748	-0.42939	0.692645
Bio3	0.135713	0.504784	0.512158
Bio4	0.301584	-0.869743	0.297156
Bio5	-0.570466	-0.723431	0.374962
Bio6	-0.97131	0.0117294	-0.0245424
Bio7	0.346881	-0.795616	0.430721
Bio8	-0.659242	-0.717259	0.192359
Bio9	-0.95294	-0.131183	0.16012
Bio10	-0.625626	-0.690906	0.335071
Bio11	-0.95294	-0.131183	0.16012
Bio12	-0.876147	0.0719381	-0.457823
Bio13	-0.262625	-0.721193	-0.599317
Bio14	-0.937136	-0.034732	-0.217018
Bio15	0.70205	-0.671761	-0.117883
Bio16	-0.471979	-0.533087	-0.663698
Bio17	-0.895834	-0.040606	-0.271211
Bio18	-0.430023	-0.57094	-0.675738
Bio19	-0.895834	-0.040606	-0.271211
Sr1	0.760721	-0.575113	-0.168887
Sr2	0.730989	-0.651155	-0.150704
Sr3	0.732661	-0.671472	-0.0644464
Sr4	0.662762	-0.737495	-0.0984115
Sr5	0.735866	-0.667705	-0.0445103
Sr6	0.791362	-0.601228	0.0168049
Sr7	0.542546	-0.652881	0.228721
Sr8	-0.304646	-0.825764	0.222942
Sr9	0.408176	-0.886132	-0.203289
Sr10	0.513431	-0.830075	-0.168297
Sr11	0.516051	-0.823796	-0.185738
Sr12	0.791189	-0.572596	-0.0799639
Wvp1	-0.978966	-0.0883536	0.00234633
Wvp2	-0.990236	-0.0828126	0.000346945
Wvp3	-0.993355	-0.0638602	0.0467595
Wvp4	-0.981472	-0.162142	0.0529413
Wvp5	-0.943048	-0.321783	0.050174
Wvp6	-0.89823	-0.428935	0.00750858
Wvp7	-0.727157	-0.670614	0.110034
Wvp8	-0.729488	-0.660416	0.12764
Wvp9	-0.862264	-0.480115	0.135139
Wvp10	-0.936169	-0.312333	0.128139
Wvp11	-0.969866	-0.18095	0.0649034
Wvp12	-0.970037	-0.126269	0.0297577

## Sheet: Supplementary table S7.
Supplementary table S7. Fourty-three environmental variables used in this study.
Temperature	Bio1: Annual mean temperature ( ℃×10)
(period 1970-2000)	Bio2: Mean diurnal range (Mean of monthly (max temp - min temp))
	Bio3: Isothermality (Bio2/Bio7) (×100)
	Bio4: Temperature seasonality (standard deviation ×100)
	Bio5: Max temperature of warmest month ( ℃×10)
	Bio6: Min temperature of coldest month ( ℃×10)
	Bio7: Temperature annual range (E5-E6)
	Bio8: Mean temperature of wettest quarter ( ℃×10)
	Bio9: Mean temperature of driest quarter ( ℃×10)
	Bio10: Mean temperature of warmest quarter ( ℃×10)
	Bio11: Mean temperature of coldest quarter ( ℃×10)
Precipitation	Bio12: Annual precipitation (mm)
(period 1970-2000)	Bio13: Precipitation of wettest month (mm)
	Bio14: Precipitation of driest month (mm)
	Bio15: Precipitation seasonality (coefficient of variation)
	Bio16: Precipitation of wettest quarter (mm)
	Bio17: Precipitation of driest quarter (mm)
	Bio18: Precipitation of warmest quarter (mm)
	Bio19: Precipitation of coldest quarter (mm)
Solar radiation	Sr1: Solar radiation in January ( KJ m-2 day-1)
( period 1970-2000)	Sr2: Solar radiation in February ( KJ m-2 day-1)
	Sr3: Solar radiation in March ( KJ m-2 day-1)
	Sr4: Solar radiation in April ( KJ m-2 day-1)
	Sr5: Solar radiation in May ( KJ m-2 day-1)
	Sr6: Solar radiation in June ( KJ m-2 day-1)
	Sr7: Solar radiation in July ( KJ m-2 day-1)
	Sr8: Solar radiation in August ( KJ m-2 day-1)
	Sr9: Solar radiation in September ( KJ m-2 day-1)
	Sr10: Solar radiation in October ( KJ m-2 day-1)
	Sr11: Solar radiation in November ( KJ m-2 day-1)
	Sr12: Solar radiation in December ( KJ m-2 day-1)
Water vapor pressure	Wvp1: Water vapor pressure in January(kPa)
( period 1970-2000)	Wvp2: Water vapor pressure in February (kPa)
	Wvp3: Water vapor pressure in March (kPa)
	Wvp4: Water vapor pressure in April (kPa)
	Wvp5: Water vapor pressure in May (kPa)
	Wvp6: Water vapor pressure in June (kPa)
	Wvp7: Water vapor pressure in July (kPa)
	Wvp8: Water vapor pressure in August (kPa)
	Wvp9: Water vapor pressure in September (kPa)
	Wvp10: Water vapor pressure in October (kPa)
	Wvp11: Water vapor pressure in November (kPa)
	Wvp12: Water vapor pressure in December (kPa)

## Sheet: Supplementary table S8.
Supplementary table S8. The EAL identified by LFMM.
#Chr	Pos	Z-scores	`-log10(p)	P-value
Contig00008	423963	6.88073	10.4518	3.53767e-11
Contig00008	697918	6.73849	10.0804	8.33252e-11
Contig00008	698106	6.181	8.67812	2.10617e-09
Contig00008	733610	5.58559	7.27871	5.27462e-08
Contig00008	1100820	-5.26058	6.56016	2.77423e-07
Contig00008	1100910	-5.26653	6.57295	2.67528e-07
Contig00008	1101078	-4.34178	4.712	1.94298e-05
Contig00009	734136	4.88049	5.76204	1.73473e-06
Contig00028	134772	4.16229	4.38391	4.13427e-05
Contig00047	3813088	-4.81036	5.61989	2.40398e-06
Contig00050	643417	-4.38747	4.79727	1.59527e-05
Contig00055	27310	-4.72923	5.45745	3.4934e-06
Contig00055	190503	-5.54875	7.1956	6.37788e-08
Contig00055	190534	-5.51495	7.11977	7.62188e-08
Contig00059	974619	4.41871	4.85601	1.39664e-05
Contig00059	974705	4.55898	5.12375	7.55815e-06
Contig00059	974717	5.17334	6.37284	4.24798e-07
Contig00059	974869	4.40247	4.82544	1.49696e-05
Contig00059	974917	4.7202	5.43951	3.64265e-06
Contig00059	974919	4.70792	5.41514	3.84999e-06
Contig00059	974931	4.39395	4.80944	1.55358e-05
Contig00059	974964	4.64514	5.29142	5.12851e-06
Contig00059	6567253	-5.80411	7.78012	1.67101e-08
Contig00059	6716515	-7.56326	12.3058	4.96986e-13
Contig00064	59020	4.06244	4.20622	6.23135e-05
Contig00064	59031	4.09097	4.25663	5.54918e-05
Contig00076	168449	-4.81657	5.63241	2.33724e-06
Contig00076	168768	-4.42125	4.8608	1.38073e-05
Contig00086	1614147	4.00592	4.10717	7.83822e-05
Contig00086	1703434	4.41338	4.84596	1.42778e-05
Contig00086	3415001	-4.69274	5.3851	4.12104e-06
Contig00086	3415039	-4.32744	4.68543	2.06917e-05
Contig00086	9094329	-4.35191	4.73087	1.86302e-05
Contig00086	11745695	-4.38997	4.80203	1.58369e-05
Contig00087	1202135	-4.12949	4.32518	4.73807e-05
Contig00087	2056807	-4.68698	5.37373	4.23296e-06
Contig00087	2230877	-4.05897	4.20012	6.32816e-05
Contig00095	1147890	-4.03374	4.1558	7.01004e-05
Contig00111	97960	6.11031	8.50653	3.1256e-09
Contig00111	98000	5.92759	8.06992	8.71001e-09
Contig00111	109140	4.28301	4.60342	2.50177e-05
Contig00111	123740	4.21494	4.47907	3.33182e-05
Contig00111	123767	4.44529	4.90625	1.24463e-05
Contig00111	123770	4.56964	5.14432	7.18346e-06
Contig00111	146293	4.31535	4.66298	2.1733e-05
Contig00111	205020	4.47896	4.97023	1.07623e-05
Contig00111	249632	8.62236	15.3988	4.01249e-16
Contig00111	249634	10.2289	20.5107	3.13059e-21
Contig00111	252634	5.89534	7.9937	1.02358e-08
Contig00111	299641	4.33789	4.70481	1.97995e-05
Contig00111	334263	-4.50087	5.01198	9.73687e-06
Contig00111	402659	-6.36828	9.1396	7.2992e-10
Contig00111	402662	-5.59358	7.2968	5.06522e-08
Contig00111	402702	-6.49177	9.44927	3.583e-10
Contig00111	402726	-7.9399	13.3772	4.24138e-14
Contig00111	453832	-4.54261	5.09216	8.1174e-06
Contig00111	453858	-4.30101	4.63661	2.32262e-05
Contig00111	453874	-4.29503	4.62551	2.37366e-05
Contig00111	499154	-5.20447	6.43941	3.6489e-07
Contig00111	499479	-5.14177	6.30566	4.95136e-07
Contig00111	499480	-8.71097	15.6685	2.17493e-16
Contig00111	500387	-10.3889	21.0431	9.23406e-22
Contig00111	528382	-4.05064	4.18547	6.54377e-05
Contig00111	534560	-5.5851	7.27763	5.30129e-08
Contig00111	572596	-4.89755	5.79682	1.59731e-06
Contig00111	1638299	4.9746	5.95532	1.11216e-06
Contig00111	1638301	4.96235	5.93002	1.18017e-06
Contig00111	1725239	5.18497	6.39775	4.03368e-07
Contig00111	1725261	5.07146	6.15722	6.97568e-07
Contig00111	2935938	-4.03689	4.16129	6.91062e-05
Contig00112	164750	-4.5981	5.19953	6.32703e-06
Contig00112	236169	-4.74079	5.48055	3.33198e-06
Contig00112	236182	-4.73386	5.46665	3.4179e-06
Contig00112	1031283	-7.40985	11.879	1.32832e-12
Contig00112	1031310	-7.40847	11.8752	1.34182e-12
Contig00112	1031465	-7.05173	10.9053	1.25339e-11
Contig00112	1031525	-7.02447	10.8325	1.49371e-11
Contig00112	4431903	-4.12169	4.31127	4.89631e-05
Contig00112	4843563	-4.16921	4.39638	4.02317e-05
Contig00112	4843617	-4.13902	4.3422	4.55545e-05
Contig00112	6396422	-4.36894	4.76273	1.74082e-05
Contig00112	8308711	4.69978	5.39903	3.99813e-06
Contig00138	64456	-6.07624	8.42441	3.80035e-09
Contig00138	64457	-6.38151	9.17257	6.76939e-10
Contig00180	9358	10.6586	21.9488	1.15132e-22
Contig00180	9922	8.27928	14.3701	4.31012e-15
Contig00180	9978	8.38942	14.6977	2.03195e-15
Contig00180	10024	-9.25332	17.352	4.54888e-18
Contig00180	17356	9.80965	19.1341	7.379e-20
Contig00212	32722	4.02534	4.14108	7.24824e-05
Contig00215	586016	4.56302	5.13152	7.40542e-06
Contig00215	668602	-5.51752	7.12558	7.55577e-08
Contig00215	668644	-4.93813	5.88012	1.32601e-06
Contig00215	928811	-4.29564	4.6267	2.37479e-05
Contig00215	1243723	4.74041	5.47977	3.3299e-06
Contig00216	958112	-5.3701	6.79864	1.5983e-07
Contig00217	2026513	4.46872	4.95067	1.12152e-05
Contig00239	2772471	4.08996	4.25484	5.56774e-05
Contig00239	2808086	4.22462	4.49663	3.19679e-05
Contig00239	2826993	4.16895	4.3959	4.02516e-05
Contig00239	3278018	4.06044	4.20265	6.2737e-05
Contig00275	540361	-4.11981	4.30798	4.94676e-05
Contig00275	578421	-5.23185	6.49826	3.20728e-07
Contig00275	785070	-4.7527	5.50433	3.15735e-06
Contig00275	785116	-4.29547	4.6263	2.36661e-05
Contig00275	1750903	4.65543	5.31161	4.88952e-06
Contig00311	2979731	-4.14145	4.34653	4.50446e-05
Contig00311	4592009	-5.19031	6.40906	3.90306e-07
Contig00312	454894	4.75411	5.50709	3.12785e-06
Contig00312	454951	4.64164	5.28454	5.20231e-06
Contig00312	931905	4.71847	5.4361	3.67201e-06
Contig00312	1734706	4.15122	4.36405	4.33176e-05
Contig00312	1735036	4.48567	4.98299	1.04318e-05
Contig00312	1821986	4.13011	4.32629	4.72623e-05
Contig00313	679218	4.08483	4.24575	5.68682e-05
Contig00313	679226	4.31081	4.65465	2.22176e-05
Contig00313	3813793	-5.02571	6.0615	8.71938e-07
Contig00313	3815611	4.29115	4.61835	2.41002e-05
Contig00313	3815619	4.01723	4.12686	7.47066e-05
Contig00313	6021760	4.98281	5.97229	1.06763e-06
Contig00313	6021782	5.07453	6.16368	6.87752e-07
Contig00313	7662230	5.33698	6.7261	1.88906e-07
Contig00313	7955492	-6.40001	9.21882	6.12394e-10
Contig00313	7955579	-6.0001	8.2419	5.75616e-09
Contig00313	11942555	-4.06385	4.20875	6.21129e-05
Contig00314	1496110	5.45921	6.99537	1.01117e-07
Contig00315	137386	5.5247	7.14168	7.2877e-08
Contig00315	137651	5.11086	6.2402	5.76748e-07
Contig00315	197965	7.18316	11.2589	5.57992e-12
Contig00315	952671	4.50881	5.02722	9.41634e-06
Contig00315	955273	4.03134	4.15155	7.06315e-05
Contig00315	955687	5.18355	6.39466	4.04852e-07
Contig00315	1600558	4.7374	5.47372	3.36946e-06
Contig00315	4230459	-5.79613	7.76156	1.74113e-08
Contig00315	4734897	4.29687	4.62891	2.35672e-05
Contig00315	7080120	-4.30581	4.64536	2.26405e-05
Contig00315	7274964	5.72688	7.60126	2.51187e-08
Contig00315	7274972	5.44519	6.96432	1.09432e-07
Contig00315	7275003	4.68253	5.36495	4.32555e-06
Contig00315	7275236	4.71213	5.42351	3.78136e-06
Contig00315	7275285	4.3344	4.69837	2.01212e-05
Contig00315	10570796	4.39482	4.81112	1.55099e-05
Contig00321	222240	-4.3981	4.81724	1.5254e-05
Contig00321	905452	-4.69115	5.38197	4.15612e-06
Contig00321	2699141	-4.99163	5.99068	1.03181e-06
Contig00321	3184043	5.09876	6.21467	6.11754e-07
Contig00321	3186178	4.56604	5.13736	7.30965e-06
Contig00321	3281799	4.24695	4.53729	2.90548e-05
Contig00321	3282075	4.19168	4.43691	3.66623e-05
Contig00321	3291406	4.46421	4.94215	1.14706e-05
Contig00321	3310295	4.6287	5.25927	5.5344e-06
Contig00383	473220	4.4457	4.90701	1.24163e-05
Contig00383	473221	4.44688	4.90922	1.23351e-05
Contig00384	203449	5.12306	6.26603	5.43968e-07
Contig00384	203475	4.86105	5.72247	1.90137e-06
Contig00384	210149	4.32963	4.68943	2.04582e-05
Contig00384	213198	4.26727	4.57452	2.67457e-05
Contig00384	213205	4.31595	4.66412	2.16931e-05
Contig00384	213242	4.35524	4.73708	1.836e-05
Contig00384	213261	4.49061	4.99243	1.02147e-05
Contig00384	213295	4.46469	4.94304	1.1426e-05
Contig00384	213389	4.28527	4.60757	2.4771e-05
Contig00384	213427	4.2932	4.62211	2.38812e-05
Contig00384	213502	4.26543	4.57112	2.69148e-05
Contig00384	226869	4.03175	4.15226	7.04953e-05
Contig00384	227256	4.43109	4.87938	1.32248e-05
Contig00384	282714	-5.54129	7.17885	6.64093e-08
Contig00384	282825	-5.30283	6.65168	2.23868e-07
Contig00384	283007	-6.17229	8.65685	2.2039e-09
Contig00384	535784	-4.07404	4.22673	5.95469e-05
Contig00384	1512020	4.06576	4.21209	6.15179e-05
Contig00399	1637267	-4.07565	4.22952	5.90181e-05
Contig00399	1694806	-6.17444	8.66223	2.20772e-09
Contig00399	1785521	-4.77437	5.54768	2.86095e-06
Contig00460	47215	-4.97026	5.94634	1.13646e-06
Contig00461	3112580	-4.4091	4.83793	1.45647e-05
Contig00461	3112764	-4.85647	5.71314	1.93648e-06
Contig00516	3303	6.60212	9.72952	1.8754e-10
Contig00517	537229	5.04583	6.10355	7.92747e-07
Contig00517	6070908	-5.26834	6.57686	2.65183e-07
Contig00517	6717675	4.69574	5.39112	4.09041e-06
Contig00518	2118805	-4.03916	4.16527	6.84574e-05
Contig00519	1567349	-4.81931	5.63793	2.30383e-06
Contig00519	1927257	5.3119	6.67144	2.14542e-07
Contig00519	1980404	4.42698	4.87159	1.34536e-05
Contig00519	2110553	-4.71798	5.4351	3.67979e-06
Contig00519	2110935	4.13298	4.33139	4.66569e-05
Contig00519	5969653	-4.19267	4.43867	3.64618e-05
Contig00519	6475383	-6.05054	8.3626	4.36229e-09
Contig00520	1724322	-5.23815	6.51173	3.08401e-07
Contig00520	2321817	4.15851	4.37712	4.20146e-05
Contig00520	3321278	4.99617	6.00002	1.00373e-06
Contig00520	4171159	-4.10907	4.28876	5.14587e-05
Contig00520	4171163	-4.00538	4.10617	7.83341e-05
Contig00520	4171180	-4.13102	4.32793	4.71479e-05
Contig00520	4277539	-4.60408	5.21116	6.15582e-06
Contig00520	4397536	4.01302	4.11951	7.59844e-05
Contig00520	6591470	4.85966	5.71972	1.92075e-06
Contig00520	8075443	-4.84528	5.69045	2.04252e-06
Contig00520	8075525	-4.93586	5.87541	1.33637e-06
Contig00520	8075529	-4.25314	4.54862	2.83195e-05
Contig00521	1825821	-4.47124	4.95547	1.10896e-05
Contig00521	2609635	-4.209	4.46825	3.40963e-05
Contig00521	2717418	4.46484	4.94331	1.1406e-05
Contig00521	5298167	-4.33003	4.69023	2.04733e-05
Contig00521	5298509	-4.12809	4.32269	4.76642e-05
Contig00521	12278695	4.37141	4.76725	1.71266e-05
Contig00521	12278699	4.55965	5.12499	7.50612e-06
Contig00521	12768573	-5.04689	6.10571	7.85834e-07
Contig00521	13569328	4.36283	4.75125	1.7794e-05
Contig00521	14008402	-4.19494	4.44276	3.60902e-05
Contig00521	14008415	-4.20292	4.45723	3.49632e-05
Contig00521	14008416	-4.24369	4.53142	2.95793e-05
Contig00521	14008417	-4.20216	4.4559	3.51327e-05
Contig00521	14008460	-4.14726	4.35695	4.40247e-05
Contig00521	14008465	-4.21499	4.4791	3.32129e-05
Contig00521	14008468	-4.21705	4.48286	3.29557e-05
Contig00521	14008469	-4.19927	4.45067	3.55618e-05
Contig00522	6097361	-4.96625	5.93802	1.15541e-06
Contig00522	8066743	5.27992	6.60195	2.50598e-07
Contig00522	13232304	-4.01178	4.11747	7.68174e-05
Contig00522	14881508	4.66433	5.32913	4.70524e-06
Contig00522	14881544	4.5978	5.19896	6.33988e-06
Contig00522	14920098	-4.08667	4.24901	5.64365e-05
Contig00522	17542726	-5.79104	7.74973	1.78913e-08
Contig00523	181451	-6.07648	8.42498	3.79813e-09
Contig00523	181769	4.70585	5.41108	3.89363e-06
Contig00523	181785	-5.88897	7.97866	1.05429e-08
Contig00523	445547	-4.02386	4.13845	7.27465e-05
Contig00523	1017523	-4.90679	5.81581	1.53736e-06
Contig00523	1054459	-4.64262	5.28646	5.17927e-06
Contig00523	1227292	-4.70369	5.40683	3.94324e-06
Contig00523	2943609	5.97564	8.18364	6.5697e-09
Contig00523	3897932	5.32612	6.70257	2.01844e-07
Contig00523	3897946	4.74914	5.4972	3.2057e-06
Contig00523	3939218	-4.48959	4.99042	1.02245e-05
Contig00523	4087048	5.76408	7.68724	2.07899e-08
Contig00523	5330546	4.37648	4.77669	1.67249e-05
Contig00524	2053658	-5.12522	6.27061	5.38316e-07
Contig00524	3892322	4.66469	5.32981	4.689e-06
Contig00524	6286083	4.06195	4.20536	6.24697e-05
Contig00524	6286253	4.41228	4.84389	1.43453e-05
Contig00524	6286322	4.71687	5.43291	3.70017e-06
Contig00524	7172785	-4.80909	5.61733	2.41841e-06
Contig00524	7947419	-4.46235	4.93857	1.15287e-05
Contig00524	7947517	-4.34431	4.71674	1.92359e-05
Contig00525	39229	5.03353	6.0778	8.38783e-07
Contig00525	6874542	4.01003	4.11428	7.69146e-05
Contig00526	486487	4.04624	4.17767	6.64694e-05
Contig00526	1273342	5.06367	6.14087	7.24907e-07
Contig00527	1684984	4.0995	4.27175	5.35619e-05
Contig00527	1992455	-4.30695	4.64751	2.25785e-05
Contig00527	2569193	-4.01587	4.12449	7.51585e-05
Contig00527	2619326	-4.3231	4.67735	2.1038e-05
Contig00609	491422	4.33971	4.70822	1.96638e-05
Contig00609	491502	4.55859	5.123	7.5701e-06
Contig00609	675422	5.16499	6.3551	4.44488e-07
Contig00609	706519	4.24651	4.53652	2.91489e-05
Contig00610	1588889	4.85888	5.71807	1.91808e-06
Contig00610	2007621	4.82816	5.65581	2.21358e-06
Contig00610	2468631	4.25984	4.56087	2.7518e-05
Contig00610	4745837	4.27337	4.58572	2.60604e-05
Contig00610	4746065	4.52695	5.062	8.6913e-06
Contig00610	5645663	-5.37271	6.80434	1.57564e-07
Contig00610	6890440	-6.54435	9.58236	2.62555e-10
Contig00611	134740	4.79659	5.59216	2.56234e-06
Contig00611	134768	4.76804	5.53487	2.91874e-06
Contig00611	137342	4.78713	5.57321	2.68462e-06
Contig00611	141668	6.21132	8.75214	1.775e-09
Contig00611	168381	4.91031	5.82303	1.51364e-06
Contig00611	6328888	5.90374	8.01344	9.74666e-09
Contig00611	6328945	5.91232	8.03366	9.26812e-09
Contig00611	6328988	5.95398	8.13221	7.40465e-09
Contig00611	6329169	5.76606	7.6918	2.04593e-08
Contig00611	7466484	-4.02517	4.14074	7.24023e-05
Contig00611	8903554	-5.02028	6.05015	8.9346e-07
Contig00611	8903758	-4.55035	5.10708	7.8476e-06
Contig00612	9707	-5.90173	8.00874	9.87517e-09
Contig00612	9916	-5.97505	8.18223	6.58432e-09
Contig00612	10975	-4.13727	4.33904	4.58368e-05
Contig00612	2232384	-5.49591	7.07716	8.39311e-08
Contig00612	2355764	-5.77075	7.70265	1.99419e-08
Contig00612	2355866	-5.19134	6.4113	3.89217e-07
Contig00612	2368508	-6.37647	9.15995	6.92546e-10
Contig00612	2368509	-6.36288	9.12616	7.5344e-10
Contig00612	2368774	-5.92337	8.05981	8.78374e-09
Contig00612	2408219	-5.36966	6.79768	1.6048e-07
Contig00612	2451473	4.11179	4.29361	5.09476e-05
Contig00612	2486230	4.46518	4.94395	1.13931e-05
Contig00612	2486238	4.39872	4.81844	1.52489e-05
Contig00612	2486252	4.38375	4.79035	1.62469e-05
Contig00612	7297575	-4.04279	4.17169	6.76124e-05
Contig00612	7337307	5.78642	7.73911	1.8535e-08
Contig00612	7386258	4.26132	4.5636	2.7394e-05
Contig00612	7386432	-4.4562	4.92689	1.18406e-05
Contig00612	7386516	-4.24402	4.53196	2.94531e-05
Contig00612	7440933	-4.54372	5.09424	8.05678e-06
Contig00612	7464932	-7.33216	11.665	2.18057e-12
Contig00612	7465025	-4.16263	4.38457	4.13616e-05
Contig00612	10747595	4.03675	4.16106	6.919e-05
Contig00612	10764048	-4.3124	4.65765	2.21268e-05
Contig00612	11651419	-4.75438	5.50756	3.11138e-06
Contig00613	688500	-4.93174	5.86691	1.36006e-06
Contig00613	688502	-5.02486	6.05972	8.75118e-07
Contig00613	688525	-4.89985	5.80153	1.57989e-06
Contig00613	688788	-5.44915	6.97307	1.06831e-07
Contig00613	1368158	4.56559	5.13647	7.30851e-06
Contig00613	4889483	4.41034	4.8403	1.45099e-05
Contig00613	4889504	4.54243	5.09183	8.13282e-06
Contig00614	26527	-5.36592	6.78941	1.62638e-07
Contig00614	357673	4.10596	4.28323	5.2135e-05
Contig00614	413960	5.47191	7.02364	9.48298e-08
Contig00615	1398353	4.07946	4.23636	5.84305e-05
Contig00615	1398356	4.08203	4.24083	5.75698e-05
Contig00615	1398368	4.07616	4.23043	5.89376e-05
Contig00615	1420557	4.38545	4.79353	1.61328e-05
Contig00615	1420569	4.64346	5.28816	5.17509e-06
Contig00615	1420596	4.31366	4.65988	2.18981e-05
Contig00615	1420825	4.34668	4.72111	1.9028e-05
Contig00615	1420833	4.21399	4.47738	3.35185e-05
Contig00615	1420876	4.45165	4.9183	1.2107e-05
Contig00645	72050	-4.80773	5.61458	2.43102e-06
Contig00645	107995	-6.43129	9.29704	5.05303e-10
Contig00645	674981	4.17449	4.40599	3.95653e-05
Contig00645	794750	5.25655	6.55148	2.83014e-07
Contig00645	882073	6.67826	9.92483	1.194e-10
Contig00645	882333	5.6103	7.33473	4.65238e-08
Contig00645	882420	6.71839	10.0285	9.48115e-11
Contig00645	897599	-4.30182	4.638	2.30327e-05
Contig00645	1013532	-4.45049	4.91605	1.21381e-05
Contig00645	1034741	4.19133	4.43626	3.66985e-05
Contig00645	1240667	-5.35249	6.75997	1.74083e-07
Contig00645	1240717	-4.77221	5.54325	2.87039e-06
Contig00645	1240772	-4.98681	5.98057	1.04675e-06
Contig00645	1243672	-4.32592	4.6826	2.08178e-05
Contig00645	1243694	-4.12062	4.30932	4.9069e-05
Contig00645	1243720	-4.28567	4.60826	2.46774e-05
Contig00645	1372192	-4.10741	4.28584	5.19031e-05
Contig00645	1397011	4.52946	5.06682	8.59333e-06
Contig00645	1495855	-4.0043	4.10435	7.88345e-05
Contig00646	2677379	5.98321	8.20163	6.30213e-09
Contig00646	2735804	5.67631	7.48518	3.3e-08
Contig00646	2879448	6.7795	10.187	6.54175e-11
Contig00646	3482417	-5.07652	6.16787	6.82615e-07
Contig00646	6399339	-5.15134	6.32603	4.74013e-07
Contig00646	6399414	-4.99798	6.00375	9.92726e-07
Contig00646	6399538	-5.39735	6.85862	1.40132e-07
Contig00646	6487630	4.11676	4.30244	4.98565e-05
Contig00646	6604641	-4.39374	4.80908	1.55654e-05
Contig00646	6814700	-4.16904	4.39607	4.02562e-05
Contig00646	7077697	5.26751	6.57516	2.68421e-07
Contig00646	7787342	5.17502	6.37642	4.21266e-07
Contig00647	2043806	5.07906	6.17317	6.71951e-07
Contig00647	2331907	-4.40906	4.83787	1.45783e-05
Contig00647	2332041	-4.69863	5.39682	4.03422e-06
Contig00647	2332066	-4.26529	4.5709	2.69877e-05
Contig00647	2332079	-4.4411	4.89832	1.26776e-05
Contig00647	2332119	-4.54245	5.09183	8.12214e-06
Contig00647	4233836	-4.19787	4.44807	3.56782e-05
Contig00647	5161084	-4.36878	4.76232	1.73003e-05
Contig00647	5161113	-4.03847	4.16405	6.86108e-05
Contig00647	5220977	4.6196	5.2415	5.77151e-06
Contig00647	5225675	5.4506	6.97636	1.06697e-07
Contig00647	5225697	5.39351	6.85006	1.41634e-07
Contig00647	7408026	-4.53525	5.07795	8.37576e-06
Contig00647	12726628	4.15448	4.36993	4.27834e-05
Contig00647	14922695	-4.22582	4.49878	3.17459e-05
Contig00647	15034885	4.43233	4.88172	1.3161e-05
Contig00722	9971	5.11464	6.2482	5.6578e-07
Contig00722	10163	5.49624	7.07791	8.38667e-08
Contig00730	147427	-4.72628	5.45159	3.54178e-06
Contig00730	2249671	4.59525	5.19405	6.42875e-06
Contig00730	2626505	6.63758	9.82035	1.52965e-10
Contig00730	2626631	4.84407	5.68804	2.06036e-06
Contig00730	2626663	6.1481	8.59805	2.52829e-09
Contig00730	2721101	4.70806	5.41541	3.84405e-06
Contig00730	2760441	-4.88139	5.76386	1.72518e-06
Contig00730	2760460	-4.71693	5.43302	3.69746e-06
Contig00730	3012034	4.07656	4.23112	5.88087e-05
Contig00730	3190407	4.26942	4.57842	2.64374e-05
Contig00730	3197273	5.49734	7.0804	8.34984e-08
Contig00730	3214542	4.13032	4.32664	4.71926e-05
Contig00754	102579	-5.96751	8.16437	6.90275e-09
Contig00754	962680	4.06162	4.20477	6.25253e-05
Contig00754	962693	4.10498	4.28153	5.24603e-05
Contig00771	451600	-4.06738	4.21493	6.10733e-05
Contig00771	451617	-4.1761	4.40878	3.91121e-05
Contig00771	451623	-4.18347	4.42214	3.80262e-05
Contig00817	1153856	4.19363	4.44045	3.63839e-05
Contig00818	620201	6.34493	9.08154	8.3596e-10
Contig00820	401836	-5.58722	7.28241	5.23968e-08
Contig00823	2569573	-4.59479	5.19312	6.42851e-06
Contig00823	3359768	-5.37558	6.81062	1.54974e-07
Contig00823	3359781	-5.27803	6.5979	2.54016e-07
Contig00823	3359785	-5.23597	6.5071	3.13977e-07
Contig00824	761716	5.63956	7.40122	3.98879e-08
Contig00824	761738	5.15465	6.33309	4.66908e-07
Contig00824	761922	5.9114	8.03152	9.3531e-09
Contig00824	2343374	-7.02346	10.8298	1.49799e-11
Contig00824	4022784	-4.66949	5.33926	4.59019e-06
Contig00824	4326393	-4.45174	4.91845	1.20877e-05
Contig00824	4408162	5.29978	6.64504	2.27251e-07
Contig00824	4408228	5.91214	8.03325	9.30662e-09
Contig00824	4408242	5.24724	6.5313	2.94713e-07
Contig00824	4508338	-4.64043	5.28221	5.24475e-06
Contig00824	4525942	4.71848	5.43607	3.66543e-06
Contig00824	4525966	4.68137	5.36267	4.35169e-06
Contig00824	7354889	-6.06033	8.38612	4.14417e-09
Contig00824	8541738	4.01038	4.11492	7.6879e-05
Contig00825	99909	4.28782	4.61225	2.44764e-05
Contig00825	2662305	5.90201	8.00935	9.81464e-09
Contig00825	2831801	-5.98115	8.19672	6.36252e-09
Contig00825	2942429	4.67169	5.34356	4.53545e-06
Contig00825	2974733	-4.36942	4.76355	1.72808e-05
Contig00825	3093070	4.31909	4.66994	2.14125e-05
Contig00825	3093272	4.30939	4.65202	2.23469e-05
Contig00825	3093317	4.29841	4.63174	2.34103e-05
Contig00825	4412549	4.09188	4.25827	5.53045e-05
Contig00828	1867564	6.02128	8.29246	5.1155e-09
Contig00828	1977984	-4.18905	4.43221	3.71596e-05
Contig00828	3115880	-5.89681	7.9971	1.00995e-08
Contig00828	3116074	-7.04054	10.8755	1.37764e-11
Contig00828	3493983	4.22748	4.50181	3.15435e-05
Contig00828	3494004	4.39462	4.81071	1.54938e-05
Contig00828	3494214	4.10561	4.28261	5.22349e-05
Contig00828	3764859	5.49379	7.07241	8.46901e-08
Contig00829	1563537	-6.97763	10.7078	1.96909e-11
Contig00829	1601231	-6.02554	8.30274	5.03627e-09
Contig00829	1601250	-5.92323	8.05941	8.73658e-09
Contig00829	2110568	-4.15225	4.36588	4.30952e-05
Contig00829	2195933	-8.5208	15.0919	8.37327e-16
Contig00829	2196254	-5.33585	6.72363	1.89863e-07
Contig00829	2204588	-7.51672	12.1757	6.70947e-13
Contig00829	2204704	-8.10857	13.8676	1.3835e-14
Contig00829	2206115	4.00116	4.09889	7.9901e-05
Contig00829	2226157	8.21807	14.1892	6.53756e-15
Contig00829	2227614	7.89758	13.2552	5.58051e-14
Contig00931	430145	4.35013	4.72755	1.87673e-05
Contig01011	3170702	-6.17741	8.66939	2.15575e-09
Contig01011	3334370	-6.63196	9.80587	1.56774e-10
Contig01013	5439129	4.06695	4.21416	6.11742e-05
Contig01014	7172333	4.10499	4.2816	5.25601e-05
Contig01014	8914703	-5.47951	7.04057	9.13602e-08
Contig01014	10037228	-4.02247	4.13602	7.31923e-05
Contig01014	10037263	-4.47438	4.96143	1.09369e-05
Contig01016	385995	-4.50285	5.01579	9.66847e-06
Contig01016	386079	-4.14531	4.35354	4.45313e-05
Contig01016	1764338	-4.46874	4.95069	1.1209e-05
Contig01016	2487960	-4.86252	5.72545	1.8845e-06
Contig01016	2582538	4.59551	5.19449	6.40347e-06
Contig01016	2723154	-4.39141	4.80466	1.57015e-05
Contig01016	2723183	-4.38743	4.79725	1.6005e-05
Contig01016	2723188	-4.25561	4.55314	2.80507e-05
Contig01016	2723217	-4.47151	4.95597	1.10715e-05
Contig01016	2723246	-4.36	4.74597	1.80148e-05
Contig01016	2901491	4.98887	5.98486	1.03779e-06
Contig01016	2901508	4.6094	5.22156	6.02195e-06
Contig01016	5014416	6.10005	8.48179	3.32419e-09
Contig01016	5014463	5.96725	8.16375	6.91383e-09
Contig01016	5014489	6.14444	8.58922	2.58959e-09
Contig01016	5157429	-4.385	4.79265	1.61357e-05
Contig01016	5157435	-4.56114	5.12789	7.4708e-06
Contig01016	5194658	-4.93681	5.87734	1.32934e-06
Contig01016	5194836	-8.80597	15.9593	1.10555e-16
Contig01016	5693188	-4.01447	4.12203	7.55387e-05
Contig01016	5834720	-5.2539	6.54567	2.84891e-07
Contig01016	7735843	-4.09862	4.27029	5.39749e-05
Contig01016	7735861	-4.56988	5.1448	7.18565e-06
Contig01016	8120300	-6.1933	8.70812	1.96342e-09
Contig01016	8120302	-6.29385	8.95506	1.12403e-09
Contig01016	8298683	-7.22896	11.3832	4.23472e-12
Contig01016	10067547	4.0048	4.10519	7.86322e-05
Contig01016	12962969	-5.02063	6.05091	8.93618e-07
Contig01017	1134120	-4.04565	4.17665	6.6668e-05
Contig01017	4170215	4.46799	4.94928	1.12467e-05
Contig01017	4170241	4.09252	4.25936	5.50801e-05
Contig01017	4170249	4.06576	4.21208	6.15315e-05
Contig01017	4725660	4.31565	4.66358	2.17501e-05
Contig01018	932325	5.68869	7.51347	3.07289e-08
Contig01019	403221	5.75615	7.66883	2.15397e-08
Contig01022	1073764	7.27799	11.5167	3.06298e-12
Contig01022	1170507	-6.53591	9.56096	2.76608e-10
Contig01023	421071	-4.16497	4.38872	4.08791e-05
Contig01023	421336	-4.09317	4.26053	5.49977e-05
Contig01023	421359	-4.38908	4.80031	1.58679e-05
Contig01023	983389	4.31338	4.6594	2.19805e-05
Contig01023	985728	4.07112	4.2216	6.03516e-05
Contig01023	1014804	-5.27032	6.58121	2.63778e-07
Contig01023	1021558	4.71196	5.42318	3.78797e-06
Contig01023	1039155	-6.83195	10.3239	4.80264e-11
Contig01023	1249488	-4.3074	4.64831	2.24983e-05
Contig01023	1284573	-4.94595	5.8962	1.27554e-06
Contig01023	1651462	6.51716	9.51354	3.11582e-10
Contig01023	1804038	8.90355	16.2599	5.55737e-17
Contig01023	1836943	4.7135	5.4263	3.77761e-06
Contig01023	1942489	4.35878	4.74369	1.81095e-05
Contig01023	1942775	4.35046	4.72815	1.87161e-05
Contig01023	2037202	7.30676	11.5954	2.55521e-12
Contig01023	2037220	7.2539	11.451	3.58945e-12
Contig01023	2072550	4.30084	4.63622	2.3152e-05
Contig01023	2092663	-4.06021	4.20226	6.27891e-05
Contig01023	2199631	4.99649	6.00067	1.00133e-06
Contig01023	2199889	-5.29444	6.6335	2.34222e-07
Contig01023	2199891	-5.32732	6.70498	1.97542e-07
Contig01023	2255980	5.04373	6.09913	7.9923e-07
Contig01023	2269793	-5.67691	7.48654	3.28597e-08
Contig01023	2269812	-5.65371	7.43351	3.70732e-08
Contig01023	2269867	-5.74173	7.63548	2.32031e-08
Contig01023	2273060	-8.12061	13.9028	1.28804e-14
Contig01023	2819657	6.01462	8.27654	5.29536e-09
Contig01023	2869314	4.49899	5.00847	9.8576e-06
Contig01023	2869325	4.50048	5.01126	9.7709e-06
Contig01023	2869341	4.39332	4.80825	1.55691e-05
Contig01023	2878957	-5.03822	6.08765	8.22941e-07
Contig01023	2887510	4.00312	4.10225	7.91132e-05
Contig01023	2903810	-4.25899	4.5593	2.76025e-05
Contig01023	2903847	-4.11565	4.30048	5.01432e-05
Contig01023	2922536	4.96405	5.93351	1.1695e-06
Contig01023	4350887	-4.47369	4.96014	1.09743e-05
Contig01023	5055816	5.18648	6.40093	3.99343e-07
Contig01023	5817053	-6.1921	8.7052	1.98182e-09
Contig01023	6116222	4.46345	4.94064	1.1467e-05
Contig01023	6116311	4.16094	4.38149	4.15989e-05
Contig01023	6190080	-4.19806	4.44843	3.56756e-05
Contig01024	2006155	-5.86244	7.91637	1.21817e-08
Contig01025	147047	-4.10665	4.28449	5.20724e-05
Contig01027	3504160	-4.41955	4.85761	1.39178e-05
Contig01028	475027	4.04935	4.18321	6.58407e-05
Contig01028	1208926	4.12382	4.31502	4.84427e-05
Contig01029	69344	4.19453	4.44205	3.62199e-05
Contig01029	69372	4.12083	4.3097	4.90406e-05
Contig01029	202651	-4.32509	4.68105	2.08931e-05
Contig01029	241246	-6.05065	8.36289	4.37076e-09
Contig01029	252046	-5.0952	6.20714	6.21005e-07
Contig01029	284897	-5.33559	6.72306	1.90129e-07
Contig01029	285124	-5.99504	8.22983	5.91654e-09
Contig01029	321525	-4.62891	5.2597	5.5382e-06
Contig01029	359229	-5.70607	7.5534	2.8179e-08
Contig01029	359252	-6.24836	8.84309	1.46427e-09
Contig01029	385041	-6.70433	9.99213	1.02811e-10
Contig01029	385060	-6.84432	10.3564	4.52443e-11
Contig01029	385085	-7.01962	10.8195	1.52985e-11
Contig01029	388318	-4.52951	5.0669	8.58015e-06
Contig01029	388606	-4.65433	5.30944	4.91702e-06
Contig01029	388616	-4.40586	4.83185	1.47805e-05
Contig01029	460433	-4.01098	4.11595	7.66417e-05
Contig01029	493179	4.93857	5.88095	1.31683e-06
Contig01029	505314	6.90155	10.5067	3.15682e-11
Contig01029	707844	4.01255	4.11879	7.64591e-05
Contig01029	708997	-6.40599	9.23366	5.85881e-10
Contig01029	709060	-6.19337	8.70833	1.9713e-09
Contig01029	896301	-4.5003	5.0109	9.76596e-06
Contig01029	908984	-5.49482	7.07473	8.44484e-08
Contig01029	909113	-4.97358	5.95318	1.11554e-06
Contig01029	953772	-4.21801	4.48457	3.27897e-05
Contig01029	953788	-4.17703	4.41048	3.8982e-05
Contig01029	959354	-4.57878	5.16204	6.90719e-06
Contig01029	959388	-4.47803	4.96841	1.07816e-05
Contig01029	978940	-5.26692	6.57392	2.696e-07
Contig01029	979004	-4.54004	5.08717	8.1958e-06
Contig01029	1033466	7.44954	11.9888	1.03338e-12
Contig01029	1033484	7.23503	11.3996	4.02057e-12
Contig01029	1033527	7.26828	11.4903	3.2797e-12
Contig01029	1033614	8.49691	15.0202	1.04069e-15
Contig01029	1033657	7.50236	12.1357	7.38089e-13
Contig01029	1033712	7.8058	12.9922	1.0662e-13
Contig01030	3143230	5.19277	6.41432	3.86041e-07
Contig01032	1500590	4.66659	5.33351	4.6423e-06
Contig01032	2331391	-5.85158	7.89096	1.29613e-08
Contig01032	2331398	-6.12118	8.53288	2.96239e-09
Contig01032	2331542	-5.39538	6.85422	1.40734e-07
Contig01032	2331568	-5.53042	7.15443	7.0152e-08
Contig01032	2331581	-5.72754	7.60288	2.53178e-08
Contig01032	4904427	5.45702	6.99054	1.02565e-07
Contig01032	6734768	-4.624	5.25002	5.63093e-06
Contig01032	8570092	-4.68824	5.3762	4.21081e-06
Contig01032	8570370	4.91897	5.84069	1.44437e-06
Contig01073	1980995	4.03205	4.15281	7.04532e-05
Contig01111	2029239	6.86912	10.4213	3.82005e-11
Contig01111	4212377	6.52932	9.54426	2.87249e-10
Contig01112	7039432	5.66379	7.45652	3.51625e-08
Contig01112	7039462	5.27834	6.59851	2.52653e-07
Contig01112	7039463	5.47537	7.03132	9.31077e-08
Contig01112	7061258	4.19046	4.43466	3.67683e-05
Contig01112	7061415	4.29221	4.62028	2.39849e-05
Contig01112	7061497	4.26585	4.57187	2.68317e-05
Contig01112	7161543	4.13212	4.32991	4.69714e-05
Contig01112	9275803	-5.20997	6.45121	3.55506e-07
Contig01112	9275824	-5.3364	6.72485	1.89607e-07
Contig01112	9275844	-5.37783	6.81568	1.54879e-07
Contig01112	9275846	-5.39589	6.8553	1.39973e-07
Contig01112	9275866	-4.48732	4.98619	1.0385e-05
Contig01112	9275889	-5.49495	7.07505	8.45179e-08
Contig01112	9275892	-5.52067	7.13266	7.4497e-08
Contig01113	7454797	-5.39745	6.85873	1.38685e-07
Contig01113	7454841	-4.42114	4.86058	1.3807e-05
Contig01113	7463884	4.861	5.72235	1.89824e-06
Contig01113	8567053	-4.00717	4.10934	7.79506e-05
Contig01113	11674978	5.5616	7.22454	5.97097e-08
Contig01113	11692292	7.41833	11.9025	1.26949e-12
Contig01113	11693704	8.61423	15.3743	4.35572e-16
Contig01113	11693791	9.56981	18.3593	4.43454e-19
Contig01113	11695391	-7.51195	12.1624	6.94323e-13
Contig01113	16939217	4.1705	4.39874	4.00824e-05
Contig01113	16939458	4.46535	4.94439	1.14558e-05
Contig01113	16967531	-4.30825	4.64989	2.24341e-05
Contig01113	16971151	6.61507	9.76269	1.74555e-10
Contig01113	19168108	4.14034	4.34455	4.52663e-05
Contig01113	19371819	-4.13659	4.33783	4.59769e-05
Contig01113	19371850	-4.13086	4.32759	4.70597e-05
Contig01113	19371889	-4.15749	4.37531	4.21968e-05
Contig01113	19841183	-4.07373	4.22614	5.9521e-05
Contig01114	715716	4.26999	4.57945	2.63487e-05
Contig01114	736124	4.47809	4.96854	1.07768e-05
Contig01115	1565527	-7.6176	12.4583	3.51193e-13
Contig01115	1565543	-7.61298	12.4453	3.61257e-13
Contig01115	1565551	-7.64054	12.5229	3.03563e-13
Contig01115	1647001	-5.08793	6.19185	6.44179e-07
Contig01115	1722498	-5.76574	7.691	2.04236e-08
Contig01115	6822256	4.73194	5.46288	3.45841e-06
Contig01115	6923466	4.07882	4.23516	5.83901e-05
Contig01119	253029	5.28102	6.60433	2.4934e-07
Contig01119	1350571	-6.65174	9.85669	1.40522e-10
Contig01121	550728	4.4284	4.87429	1.33748e-05
Contig01121	550769	4.56526	5.1359	7.34975e-06
Contig01121	550777	5.07639	6.16762	6.83378e-07
Contig01122	1765740	5.26463	6.5689	2.71618e-07
Contig01123	3278470	-5.26529	6.57034	2.70573e-07
Contig01123	4433148	5.03438	6.07956	8.34844e-07
Contig01123	5095887	4.13437	4.33391	4.64831e-05
Contig01123	5095923	4.07484	4.22809	5.92491e-05
Contig01124	3214214	-4.29155	4.61908	2.40652e-05
Contig01124	3230401	-6.59414	9.70943	2.02714e-10
Contig01124	3237638	-7.65943	12.5762	2.67165e-13
Contig01126	1606737	-5.30794	6.66277	2.17941e-07
Contig01126	1901726	4.6273	5.25646	5.54487e-06
Contig01126	1901747	4.72131	5.44173	3.62896e-06
Contig01126	1901748	4.72222	5.44351	3.60388e-06
Contig01127	2467349	5.96167	8.15046	7.09436e-09
Contig01128	1323025	-6.29942	8.96875	1.07734e-09
Contig01128	1323049	-6.19279	8.70683	1.96586e-09
Contig01128	1415340	4.28152	4.60063	2.51229e-05
Contig01128	2148994	-4.17013	4.39803	4.00747e-05
Contig01130	482457	-5.26579	6.57135	2.68707e-07
Contig01130	1732799	5.22198	6.47694	3.34008e-07
Contig01130	1732836	5.15052	6.32427	4.75767e-07
Contig01130	1995464	4.29845	4.63182	2.341e-05
Contig01130	2126171	4.03759	4.16259	6.91394e-05
Contig01130	2134055	-7.35192	11.7193	1.91996e-12
Contig01130	2134311	-6.63887	9.82367	1.52143e-10
Contig01130	3843683	-4.08474	4.24557	5.68474e-05
Contig01130	4846089	-4.74355	5.48599	3.27896e-06
Contig01130	4873501	-5.87151	7.9376	1.15681e-08
Contig01130	6408511	-4.19025	4.43428	3.68009e-05
Contig01130	6793916	4.34384	4.71582	1.9249e-05
Contig01130	6932479	5.03894	6.08908	8.15774e-07
Contig01134	1318260	4.52783	5.06368	8.65057e-06
Contig01134	2072432	5.11192	6.24243	5.72706e-07
Contig01134	2285779	-4.77554	5.54992	2.82697e-06
Contig01134	6534327	-4.3482	4.72399	1.89359e-05
Contig01143	12619	6.03687	8.32986	4.7318e-09
Contig01154	10724	4.85277	5.70576	1.9864e-06
Contig01159	449357	-4.42274	4.86361	1.37173e-05
Contig01159	526495	-5.87353	7.94242	1.15164e-08
Contig01159	1993032	-4.05831	4.19891	6.32698e-05
Contig01159	2164542	-5.64469	7.41289	3.87325e-08
Contig01159	2164555	-4.85679	5.71379	1.93451e-06
Contig01159	2164568	-4.20269	4.4568	3.49549e-05
Contig01159	2164582	-4.72008	5.43931	3.65359e-06
Contig01159	2164610	-4.64785	5.29671	5.05502e-06
Contig01160	669760	-5.16669	6.35868	4.39374e-07
Contig01160	4278081	4.42231	4.86278	1.37376e-05
Contig01160	5576523	-4.46372	4.94131	1.15491e-05
Contig01160	5953793	4.22251	4.49277	3.22036e-05
Contig01160	8167261	-4.08779	4.25098	5.61244e-05
Contig01163	1209077	4.72739	5.4538	3.52459e-06
Contig01164	728186	4.33389	4.69736	2.01004e-05
Contig01164	2678477	-5.81031	7.79462	1.6241e-08
Contig01164	2678526	-5.79804	7.766	1.7255e-08
Contig01164	2678585	-5.91335	8.03609	9.23244e-09
Contig01173	220096	-6.98134	10.7177	1.92761e-11
Contig01174	189677	-5.22977	6.49366	3.21175e-07
Contig01174	189723	-5.75012	7.65489	2.22203e-08
Contig01174	189906	-5.07247	6.15933	6.94114e-07
Contig01174	189928	-5.45613	6.98854	1.02811e-07
Contig01174	276128	5.89126	7.98404	1.04168e-08
Contig01174	346923	-4.39882	4.81857	1.52027e-05
Contig01174	346927	-4.66214	5.32475	4.73648e-06
Contig01174	346930	-4.38349	4.78983	1.62412e-05
Contig01174	346968	-4.12751	4.32169	4.79029e-05
Contig01174	346973	-4.16071	4.38107	4.1612e-05
Contig01174	346990	-4.18449	4.4239	3.77237e-05
Contig01174	358882	-4.37783	4.77931	1.67139e-05
Contig01175	1478602	4.79969	5.59839	2.52257e-06
Contig01175	1894826	-4.40373	4.82779	1.48762e-05
Contig01175	2286528	-4.90708	5.81637	1.53161e-06
Contig01175	3390575	4.13886	4.3419	4.5543e-05
Contig01175	3947261	4.29997	4.63461	2.32374e-05
Contig01184	190951	4.50395	5.01794	9.6373e-06
Contig01189	192722	-5.1252	6.27056	5.38241e-07
Contig01189	192731	-5.65662	7.44011	3.63599e-08
Contig01189	192732	-5.40369	6.87247	1.34178e-07
Contig01190	184775	-5.659	7.44556	3.59987e-08
Contig01207	21586	4.15951	4.37896	4.19039e-05
Contig01207	43152	4.85433	5.70886	1.96407e-06
Contig01207	52960	4.58978	5.18335	6.56017e-06
Contig01207	59891	-5.47952	7.04066	9.1696e-08
Contig01207	59892	-5.15997	6.34437	4.54279e-07
Contig01207	61692	-7.6769	12.6256	2.40145e-13
Contig01207	100478	4.76523	5.5293	2.96932e-06
Contig01207	106314	4.69109	5.38184	4.15521e-06
Contig01207	126245	4.3109	4.6548	2.21825e-05
Contig01207	142499	5.09564	6.2081	6.20782e-07
Contig01207	153284	5.04042	6.09218	8.11043e-07
Contig01207	158437	4.09863	4.27022	5.37764e-05
Contig01207	158438	4.10161	4.27549	5.30603e-05
Contig01207	158439	4.07167	4.22249	5.99724e-05
Contig01207	170721	4.0277	4.14524	7.18454e-05
Contig01207	184564	6.56111	9.62502	2.39123e-10
Contig01207	185774	5.65774	7.44269	3.62813e-08
Contig01207	186016	5.61619	7.34807	4.50802e-08
Contig01207	186017	5.77776	7.71886	1.91714e-08

## Sheet: Supplementary table S9.
Supplementary table S9 EAL identified by Samβada.
Marker	PC Axis	Gscore	WaldScore	pvalG	pvalWald		No.	#Chr	Pos
Contig01207__22263_TT	PC2	171.323	83.2402	3.80351e-39	7.26633e-20		1	Contig00008	1027006
Contig01207__135706_TT	PC2	174.779	82.9872	6.6909e-40	8.25882e-20		2	Contig00008	1027066
Contig00354__72208_GG	PC2	150.739	82.6356	1.19524e-34	9.86638e-20		3	Contig00008	1027232
Contig00520__5807461_GG	PC2	181.314	82.62	2.50368e-41	9.94464e-20		4	Contig00008	1027311
Contig01207__175816_CC	PC2	147.935	82.5439	4.90069e-34	1.03349e-19		5	Contig00008	1040840
Contig00825__112952_CC	PC2	149.569	82.4834	2.15362e-34	1.06563e-19		6	Contig00008	1042385
Contig00825__112902_GG	PC2	149.569	82.4834	2.15362e-34	1.06563e-19		7	Contig00008	1042400
Contig01016__3450988_CC	PC2	151.566	82.2919	7.88092e-35	1.17404e-19		8	Contig00008	1042423
Contig00354__72208_AG	PC2	148.041	82.2658	4.64766e-34	1.18962e-19		9	Contig00008	1053013
Contig01029__503587_TT	PC2	184.553	82.0915	4.91417e-42	1.29932e-19		10	Contig00008	1053727
Contig01134__722787_TT	PC2	161.005	82.0744	6.82341e-37	1.31058e-19		11	Contig00008	1053728
Contig01207__68261_GG	PC2	150.824	82.0725	1.1452e-34	1.31185e-19		12	Contig00008	1057799
Contig00603__4607_AA	PC2	141.189	82.0665	1.46269e-32	1.31587e-19		13	Contig00008	1057890
Contig00603__4607_AG	PC2	141.189	82.0665	1.46269e-32	1.31587e-19		14	Contig00008	1058864
Contig01207__74922_TT	PC2	185.853	82.0127	2.55565e-42	1.35217e-19		15	Contig00008	1058892
Contig01029__503587_CC	PC2	175.871	81.9459	3.8641e-40	1.39863e-19		16	Contig00008	1059082
Contig01207__86001_TT	PC2	169.409	81.8636	9.95784e-39	1.45812e-19		17	Contig00008	1059088
Contig00825__113148_AA	PC2	144.69	81.8056	2.51098e-33	1.50155e-19		18	Contig00008	1082117
Contig00215__123380_CC	PC2	142.427	81.4497	7.84234e-33	1.7978e-19		19	Contig00008	1089609
Contig01115__6923466_CC	PC2	184.225	81.3898	5.79549e-42	1.85316e-19		20	Contig00008	1089816
Contig00825__74383_GG	PC2	141.047	81.3331	1.57106e-32	1.90706e-19		21	Contig00008	1099352
Contig01207__44293_TT	PC2	191.234	81.3313	1.70969e-43	1.90881e-19		22	Contig00008	1100820
Contig01207__39880_AA	PC2	184.7	81.3117	4.56305e-42	1.92782e-19		23	Contig00008	1100910
Contig01207__44293_CC	PC2	188.917	81.2368	5.48067e-43	2.00224e-19		24	Contig00008	1117261
Contig01207__31949_CC	PC2	176.45	81.0501	2.88788e-40	2.20062e-19		25	Contig00008	1128189
Contig01207__175816_TT	PC2	136.529	81.0475	1.52832e-31	2.20362e-19		26	Contig00008	1132329
Contig00215__511432_AA	PC2	136.014	80.9822	1.98096e-31	2.27754e-19		27	Contig00008	1163477
Contig01207__68261_TT	PC2	164.75	80.9298	1.03712e-37	2.33874e-19		28	Contig00008	1182985
Contig01207__31949_AA	PC2	161.275	80.904	5.95687e-37	2.36949e-19		29	Contig00008	260508
Contig01023__983447_GG	PC2	154.232	80.9036	2.06085e-35	2.36998e-19		30	Contig00008	290127
Contig00825__48229_GG	PC2	134.809	80.6139	3.6357e-31	2.74422e-19		31	Contig00008	2997341
Contig00215__489791_AA	PC2	139.827	80.5667	2.90418e-32	2.8105e-19		32	Contig00008	2997763
Contig01112__4371858_CC	PC2	141.55	80.5301	1.21987e-32	2.86309e-19		33	Contig00008	3037380
Contig00312__428882_AA	PC2	153.437	80.513	3.07422e-35	2.88791e-19		34	Contig00008	422324
Contig00215__489946_TT	PC2	141.336	80.4502	1.35886e-32	2.9812e-19		35	Contig00008	423963
Contig01023__983209_GG	PC2	151.354	80.4101	8.76958e-35	3.04236e-19		36	Contig00008	483419
Contig00009__467001_AA	PC2	141.24	80.394	1.42548e-32	3.06724e-19		37	Contig00008	493844
Contig00525__6932792_CC	PC2	155.183	80.3889	1.2771e-35	3.07519e-19		38	Contig00008	49425
Contig01207__62618_CC	PC2	197.878	80.1936	6.06677e-45	3.3946e-19		39	Contig00008	563260
Contig00525__6932881_AA	PC2	171.525	80.1284	3.43576e-39	3.50858e-19		40	Contig00008	577039
Contig00525__6932894_GG	PC2	171.525	80.1284	3.43576e-39	3.50858e-19		41	Contig00008	598202
Contig01023__989451_GG	PC2	136.318	80.1224	1.70003e-31	3.51923e-19		42	Contig00008	599230
Contig00525__6932851_TT	PC2	172.124	80.0874	2.54296e-39	3.58208e-19		43	Contig00008	603902
Contig01032__8023357_GG	PC2	179.003	79.9818	8.00008e-41	3.77883e-19		44	Contig00008	607049
Contig00518__2241202_TT	PC2	138.893	79.9447	4.64928e-32	3.8503e-19		45	Contig00008	688249
Contig00315__10570796_AA	PC2	175.511	79.8848	4.62965e-40	3.96887e-19		46	Contig00008	688456
Contig01130__3720249_GG	PC2	157.501	79.8564	3.97719e-36	4.02635e-19		47	Contig00008	688520
Contig00215__565011_AA	PC2	130.221	79.7513	3.66592e-30	4.24635e-19		48	Contig00008	688541
Contig01207__146667_TT	PC2	181.895	79.7038	1.8689e-41	4.34957e-19		49	Contig00008	695842
Contig00612__10761422_TT	PC2	161.974	79.6576	4.19216e-37	4.45247e-19		50	Contig00008	695877
Contig00215__362848_AA	PC2	129.675	79.4364	4.82704e-30	4.98012e-19		51	Contig00008	695918
Contig01207__59258_TT	PC2	172.848	79.2985	1.76677e-39	5.33999e-19		52	Contig00008	697918
Contig00523__3073444_CC	PC2	147.056	79.1026	7.62909e-34	5.89673e-19		53	Contig00008	698106
Contig00822__77938_AA	PC2	135.041	79.0932	3.2341e-31	5.92485e-19		54	Contig00008	700482
Contig00825__110265_CC	PC2	134.662	78.9943	3.91534e-31	6.22878e-19		55	Contig00008	700499
Contig01207__74922_GG	PC2	203.174	78.9723	4.2376e-46	6.29873e-19		56	Contig00008	700527
Contig00822__77744_CC	PC2	134.092	78.9656	5.21506e-31	6.31995e-19		57	Contig00008	700541
Contig01207__158439_AA	PC2	162.285	78.9204	3.58461e-37	6.46632e-19		58	Contig00008	700551
Contig01016__12660895_CC	PC2	179.839	78.8357	5.2558e-41	6.74953e-19		59	Contig00008	700563
Contig01115__6923466_AA	PC2	141.354	78.7957	1.34607e-32	6.88782e-19		60	Contig00008	700566
Contig01023__981558_CC	PC2	129.267	78.7326	5.92908e-30	7.11131e-19		61	Contig00008	700571
Contig01016__6081926_GG	PC2	152.752	78.7107	4.33901e-35	7.19034e-19		62	Contig00008	700579
Contig01207__140941_CC	PC2	142.933	78.595	6.08086e-33	7.62421e-19		63	Contig00008	700582
Contig00822__77744_AC	PC2	132.521	78.5723	1.15094e-30	7.71236e-19		64	Contig00008	733610
Contig01207__158437_TT	PC2	169.019	78.5434	1.2118e-38	7.82604e-19		65	Contig00008	794735
Contig01207__158438_TT	PC2	169.019	78.5434	1.2118e-38	7.82604e-19		66	Contig00008	797016
Contig00612__10793691_GG	PC2	160.292	78.5151	9.77101e-37	7.93893e-19		67	Contig00008	797030
Contig01207__161127_AA	PC2	195.451	78.4628	2.05354e-44	8.15204e-19		68	Contig00008	797033
Contig01207__161125_GG	PC2	195.451	78.4628	2.05354e-44	8.15204e-19		69	Contig00008	798915
Contig01207__106250_CC	PC2	169.338	78.452	1.03217e-38	8.19644e-19		70	Contig00008	798925
Contig00822__77938_AG	PC2	131.738	78.4313	1.70721e-30	8.28298e-19		71	Contig00008	799247
Contig00215__470792_AA	PC2	127.18	78.3685	1.69689e-29	8.55036e-19		72	Contig00008	823764
Contig01112__1932872_CC	PC2	149.479	78.3176	2.25315e-34	8.77367e-19		73	Contig00008	823776
Contig00822__215215_AA	PC2	128.583	78.1684	8.36579e-30	9.46215e-19		74	Contig00008	828711
Contig00522__9582916_AA	PC2	125.047	78.144	4.97039e-29	9.57947e-19		75	Contig00008	828775
Contig01016__12660895_AA	PC2	187.497	78.0372	1.11846e-42	1.01119e-18		76	Contig00008	828783
Contig00612__10793737_TT	PC2	165.634	77.8494	6.64831e-38	1.11203e-18		77	Contig00008	828800
Contig01032__8029319_TT	PC2	130.68	77.7548	2.90857e-30	1.16659e-18		78	Contig00008	833354
Contig01130__138347_TT	PC2	137.536	77.6816	9.2063e-32	1.21063e-18		79	Contig00008	833393
Contig01134__5233344_TT	PC2	186.341	77.5902	2.00059e-42	1.26797e-18		80	Contig00008	851342
Contig01134__5233344_CT	PC2	186.341	77.5902	2.00059e-42	1.26797e-18		81	Contig00008	851393
Contig00822__264668_CC	PC2	121.128	77.5534	3.5823e-28	1.29182e-18		82	Contig00008	851602
Contig01130__2709183_TT	PC2	136.837	77.5508	1.30891e-31	1.2935e-18		83	Contig00008	851656
Contig01023__996381_TT	PC2	126.068	77.4639	2.97151e-29	1.35172e-18		84	Contig00008	852977
Contig00730__1390762_AA	PC2	148.309	77.4091	4.06083e-34	1.38974e-18		85	Contig00008	870294
Contig00522__844791_GG	PC2	209.642	77.4037	1.64438e-47	1.39353e-18		86	Contig00008	870603
Contig00527__2152319_TT	PC2	128.189	77.3957	1.02056e-29	1.39917e-18		87	Contig00008	873435
Contig00612__10800221_GG	PC2	171.039	77.3524	4.38705e-39	1.43024e-18		88	Contig00008	874494
Contig01207__161126_GG	PC2	200.701	77.3309	1.46845e-45	1.44583e-18		89	Contig00008	874800
Contig00008__49425_AA	PC2	166.83	77.232	3.64435e-38	1.52013e-18		90	Contig00008	895321
Contig00086__7966438_GG	PC2	143.076	77.2302	5.65743e-33	1.52153e-18		91	Contig00008	896242
Contig01016__258584_TT	PC2	141.32	77.2112	1.36923e-32	1.53622e-18		92	Contig00008	899572
Contig01134__730347_TT	PC2	123.736	77.2068	9.62401e-29	1.53966e-18		93	Contig00008	915586
Contig01203__146558_TT	PC2	126.5	77.2056	2.39009e-29	1.54055e-18		94	Contig00008	924814
Contig00212__32421_CC	PC2	128.1	77.1884	1.06726e-29	1.55406e-18		95	Contig00008	924854
Contig00215__395319_AA	PC2	125.142	77.1715	4.73776e-29	1.5674e-18		96	Contig00008	927743
Contig01017__2697164_TT	PC2	143.621	77.0751	4.29946e-33	1.64577e-18		97	Contig00008	927885
Contig01207__135706_GG	PC2	210.874	77.0722	8.85547e-48	1.64824e-18		98	Contig00008	928109
Contig01207__161126_CC	PC2	201.279	77.0599	1.09855e-45	1.65849e-18		99	Contig00008	928271
Contig00823__7489825_AA	PC2	124.57	77.0482	6.32245e-29	1.66832e-18		100	Contig00008	932809
Contig00825__355172_AA	PC2	132.489	77.0109	1.16958e-30	1.70013e-18		101	Contig00008	932999
Contig01207__106250_AA	PC2	146.026	77.0024	1.28133e-33	1.7075e-18		102	Contig00008	933005
Contig00825__254365_AA	PC2	127.241	76.9921	1.6452e-29	1.71643e-18		103	Contig00009	1476204
Contig01023__983389_CC	PC2	126.253	76.9501	2.70706e-29	1.75333e-18		104	Contig00009	467001
Contig01207__121818_TT	PC2	171.069	76.9003	4.32169e-39	1.79811e-18		105	Contig00009	541002
Contig01032__1156248_GG	PC2	126.365	76.8717	2.55795e-29	1.8243e-18		106	Contig00010	1612159
Contig00730__1616183_TT	PC2	153.781	76.8034	2.58621e-35	1.88855e-18		107	Contig00010	1612234
Contig01115__1079250_CC	PC2	188.128	76.7406	8.14812e-43	1.94952e-18		108	Contig00010	1612240
Contig00017__15251_GG	PC2	157.262	76.733	4.48753e-36	1.95707e-18		109	Contig00010	1618641
Contig00071__37566_CC	PC2	123.222	76.7244	1.24671e-28	1.96559e-18		110	Contig00010	1618876
Contig00215__473174_AA	PC2	120.165	76.7019	5.82027e-28	1.98811e-18		111	Contig00010	1631341
Contig01032__1155938_CC	PC2	124.483	76.6363	6.604e-29	2.05523e-18		112	Contig00010	1631382
Contig00525__6874640_TT	PC2	135.226	76.6058	2.94688e-31	2.08721e-18		113	Contig00010	1631589
Contig00822__582164_CC	PC2	116.214	76.5693	4.26724e-27	2.12616e-18		114	Contig00010	1641901
Contig01120__65227_CC	PC2	137.49	76.5592	9.42093e-32	2.13714e-18		115	Contig00010	1654937
Contig01130__70804_GG	PC2	129.317	76.558	5.78115e-30	2.13838e-18		116	Contig00010	1654959
Contig01112__4379388_AA	PC2	129.253	76.5522	5.96933e-30	2.14468e-18		117	Contig00010	298506
Contig01124__3232934_TT	PC2	128.312	76.5457	9.5933e-30	2.15176e-18		118	Contig00010	699862
Contig01028__475027_TT	PC2	123.555	76.5316	1.05433e-28	2.16721e-18		119	Contig00010	929363
Contig00527__1684984_GG	PC2	138.588	76.5291	5.42004e-32	2.16988e-18		120	Contig00017	14911
Contig00215__395329_TT	PC2	122.072	76.5043	2.22663e-28	2.19732e-18		121	Contig00017	14965
Contig01207__86001_GG	PC2	212.777	76.4885	3.40462e-48	2.21502e-18		122	Contig00017	14981
Contig00522__844791_TT	PC2	146.326	76.4556	1.10195e-33	2.25218e-18		123	Contig00017	15222
Contig01175__1630366_TT	PC2	120.173	76.4373	5.79725e-28	2.27315e-18		124	Contig00017	15224
Contig01175__1630379_AA	PC2	120.173	76.4373	5.79725e-28	2.27315e-18		125	Contig00017	15251
Contig01175__1630202_TT	PC2	120.173	76.4373	5.79725e-28	2.27315e-18		126	Contig00018	105630
Contig01207__153284_CC	PC2	172.563	76.4364	2.03895e-39	2.2742e-18		127	Contig00018	117831
Contig00215__283855_CC	PC2	124.658	76.4285	6.04735e-29	2.28335e-18		128	Contig00018	62892
Contig01134__13381983_TT	PC2	162.346	76.4239	3.47603e-37	2.2886e-18		129	Contig00029	20291
Contig01207__22263_GG	PC2	133.624	76.34	6.60313e-31	2.38797e-18		130	Contig00029	34516
Contig01113__7427209_CC	PC2	116.922	76.293	2.9861e-27	2.44554e-18		131	Contig00029	34617
Contig01207__182913_TT	PC2	190.836	76.2754	2.08885e-43	2.46743e-18		132	Contig00029	36104
Contig00525__7058557_GG	PC2	120.643	76.2544	4.57564e-28	2.49381e-18		133	Contig00029	36147
Contig00215__394990_AA	PC2	122.965	76.2541	1.41948e-28	2.49412e-18		134	Contig00029	36457
Contig00824__4509140_AA	PC1	114.254	76.1987	1.1462e-26	2.56515e-18		135	Contig00029	63698
Contig00824__4509341_GG	PC1	114.254	76.1987	1.1462e-26	2.56515e-18		136	Contig00029	63702
Contig00824__4509359_CC	PC1	114.254	76.1987	1.1462e-26	2.56515e-18		137	Contig00029	63727
Contig00822__852800_AA	PC2	129.114	76.1926	6.40468e-30	2.57306e-18		138	Contig00029	63755
Contig00612__10800307_TT	PC2	177.03	76.1035	2.15696e-40	2.69173e-18		139	Contig00033	43452
Contig00612__10800310_GG	PC2	177.03	76.1035	2.15696e-40	2.69173e-18		140	Contig00033	43463
Contig01207__39880_TT	PC2	131.324	75.9825	2.10354e-30	2.86186e-18		141	Contig00037	98821
Contig00824__4509421_GG	PC1	113.943	75.9772	1.34105e-26	2.86955e-18		142	Contig00046	162062
Contig00824__4509389_GG	PC1	113.943	75.9772	1.34105e-26	2.86955e-18		143	Contig00047	2273137
Contig00824__4509426_GG	PC1	113.943	75.9772	1.34105e-26	2.86955e-18		144	Contig00047	2273150
Contig00824__4509429_AA	PC1	113.943	75.9772	1.34105e-26	2.86955e-18		145	Contig00047	2273158
Contig00215__584009_AA	PC2	133.333	75.961	7.64571e-31	2.89329e-18		146	Contig00047	2487543
Contig01130__1056332_GG	PC2	124.591	75.9337	6.25313e-29	2.93353e-18		147	Contig00047	2714346
Contig00610__7342634_TT	PC2	131.864	75.8687	1.60199e-30	3.0316e-18		148	Contig00047	3314693
Contig01175__1630340_CC	PC2	118.474	75.7797	1.36563e-27	3.17141e-18		149	Contig00047	3365974
Contig01130__360615_GG	PC2	117.211	75.7292	2.58035e-27	3.25366e-18		150	Contig00047	3400762
Contig00822__787802_AA	PC2	121.737	75.7104	2.63513e-28	3.28469e-18		151	Contig00047	3400770
Contig00822__428462_TT	PC2	115.844	75.7072	5.14146e-27	3.29013e-18		152	Contig00047	3404132
Contig01023__2137779_AA	PC2	118.113	75.6882	1.63754e-27	3.3218e-18		153	Contig00047	3404152
Contig01023__2137776_GG	PC2	118.113	75.6882	1.63754e-27	3.3218e-18		154	Contig00047	3404161
Contig00215__306087_AA	PC2	119.982	75.6509	6.38282e-28	3.38519e-18		155	Contig00047	3544199
Contig00825__99559_GG	PC2	117.671	75.5894	2.04675e-27	3.49239e-18		156	Contig00047	3544378
Contig01016__9384668_CC	PC2	145.088	75.5736	2.05446e-33	3.52035e-18		157	Contig00047	3813122
Contig01028__474994_CC	PC2	171.922	75.5647	2.81414e-39	3.53628e-18		158	Contig00047	3814457
Contig00017__15222_CC	PC2	165.577	75.5094	6.84471e-38	3.63674e-18		159	Contig00047	3814490
Contig00017__15224_CC	PC2	165.577	75.5094	6.84471e-38	3.63674e-18		160	Contig00047	447557
Contig01113__2643295_TT	PC2	128.86	75.4779	7.27668e-30	3.69511e-18		161	Contig00047	447566
Contig00527__2224605_GG	PC2	120.229	75.4681	5.63723e-28	3.71365e-18		162	Contig00047	4569181
Contig00825__99624_AA	PC2	117.223	75.4399	2.56527e-27	3.767e-18		163	Contig00047	4569427
Contig01023__848810_GG	PC2	113.439	75.3874	1.72957e-26	3.86861e-18		164	Contig00047	4569428
Contig01023__982064_TT	PC2	121.806	75.3222	2.54603e-28	3.99844e-18		165	Contig00047	4569448
Contig01023__982021_GG	PC2	121.806	75.3222	2.54603e-28	3.99844e-18		166	Contig00047	4586391
Contig00822__546750_TT	PC2	113.75	75.3134	1.47835e-26	4.01618e-18		167	Contig00047	4586464
Contig01016__2582538_AA	PC2	140.71	75.2539	1.86181e-32	4.13921e-18		168	Contig00047	4586670
Contig01207__161127_CC	PC2	208.992	75.2429	2.27884e-47	4.16221e-18		169	Contig00047	4586691
Contig01207__161125_TT	PC2	208.992	75.2429	2.27884e-47	4.16221e-18		170	Contig00047	4586721
Contig01130__416268_AA	PC2	112.579	75.2143	2.66852e-26	4.22287e-18		171	Contig00047	4739942
Contig01190__186991_GG	PC2	122.141	75.2138	2.15028e-28	4.22403e-18		172	Contig00047	4869907
Contig00111__262729_AA	PC2	146.849	75.1574	8.46673e-34	4.34644e-18		173	Contig00048	1096545
Contig01130__460253_CC	PC2	113.545	75.1458	1.63898e-26	4.37217e-18		174	Contig00051	145820
Contig00824__4509249_TT	PC1	112.367	75.0957	2.96913e-26	4.4845e-18		175	Contig00051	152432
Contig01207__158439_CC	PC2	187.462	75.0919	1.1387e-42	4.49317e-18		176	Contig00051	381051
Contig01016__2582538_CC	PC2	143.45	75.0741	4.68666e-33	4.53376e-18		177	Contig00052	68513
Contig00822__595215_AA	PC2	115.727	75.0715	5.45515e-27	4.53975e-18		178	Contig00055	190534
Contig01207__100478_TT	PC2	164.488	75.0683	1.18373e-37	4.54719e-18		179	Contig00059	1017715
Contig00824__4943413_AA	PC2	125.716	75.0667	3.54814e-29	4.55085e-18		180	Contig00059	1017939
Contig00215__909315_AA	PC2	112.21	75.0428	3.21446e-26	4.60618e-18		181	Contig00059	3002710
Contig00612__10800032_GG	PC2	179.057	75.0238	7.78573e-41	4.65079e-18		182	Contig00059	415522
Contig01130__417414_CC	PC2	113.875	74.9975	1.38797e-26	4.71305e-18		183	Contig00059	5008168
Contig01130__417635_TT	PC2	113.875	74.9975	1.38797e-26	4.71305e-18		184	Contig00059	5391155
Contig01207__64332_AA	PC2	183.969	74.9684	6.58838e-42	4.78317e-18		185	Contig00059	6536961
Contig01023__983814_GG	PC2	132.946	74.9602	9.28831e-31	4.80309e-18		186	Contig00059	6679553
Contig01023__989420_AA	PC2	152.833	74.8758	4.16686e-35	5.01286e-18		187	Contig00059	6965927
Contig01023__801586_CC	PC2	126.986	74.8114	1.8709e-29	5.17892e-18		188	Contig00059	705861
Contig01207__94670_GG	PC2	160.529	74.7723	8.67012e-37	5.28248e-18		189	Contig00059	971819
Contig00822__442341_GG	PC2	111.51	74.7387	4.57474e-26	5.37325e-18		190	Contig00059	974619
Contig00822__442338_GG	PC2	111.51	74.7387	4.57474e-26	5.37325e-18		191	Contig00059	974705
Contig00085__3198410_AA	PC2	123.965	74.6852	8.57611e-29	5.52073e-18		192	Contig00059	974717
Contig01023__981415_TT	PC2	118.042	74.6596	1.69767e-27	5.59277e-18		193	Contig00059	974869
Contig01130__593342_TT	PC2	125.618	74.6316	3.72735e-29	5.67293e-18		194	Contig00059	974917
Contig00215__1414787_CC	PC2	169.868	74.6176	7.90757e-39	5.71303e-18		195	Contig00059	974919
Contig01130__493481_GG	PC2	115.037	74.5846	7.72405e-27	5.80936e-18		196	Contig00059	974931
Contig00520__5807461_TT	PC2	218.968	74.5564	1.5187e-49	5.89295e-18		197	Contig00059	974964
Contig01073__1393951_CC	PC2	118.281	74.5514	1.50501e-27	5.90789e-18		198	Contig00064	101760
Contig01130__493541_AA	PC2	114.827	74.5273	8.58876e-27	5.9804e-18		199	Contig00064	103560
Contig01130__360695_CC	PC2	113.371	74.518	1.78951e-26	6.00884e-18		200	Contig00064	144303
Contig00822__254642_CC	PC2	116.537	74.4934	3.62559e-27	6.08407e-18		201	Contig00064	144322
Contig01130__459951_GG	PC2	110.772	74.4749	6.6374e-26	6.14133e-18		202	Contig00064	144515
Contig01130__493570_CC	PC2	114.863	74.4689	8.43398e-27	6.16002e-18		203	Contig00064	156019
Contig01203__139671_AA	PC2	146.07	74.438	1.25307e-33	6.2572e-18		204	Contig00064	202038
Contig00315__10570796_GG	PC2	139.282	74.4059	3.82166e-32	6.35991e-18		205	Contig00064	59019
Contig00417__29358_AA	PC2	114.041	74.4026	1.27661e-26	6.37046e-18		206	Contig00064	59020
Contig00417__29342_CC	PC2	114.041	74.4026	1.27661e-26	6.37046e-18		207	Contig00064	59031
Contig01130__2696859_TT	PC2	143.832	74.3669	3.86633e-33	6.48689e-18		208	Contig00071	1559
Contig01016__9431559_CC	PC2	126.127	74.3504	2.88438e-29	6.54128e-18		209	Contig00071	37566
Contig01130__193465_CC	PC2	141.573	74.3294	1.20546e-32	6.61114e-18		210	Contig00071	45682
Contig01175__616146_TT	PC2	111.272	74.2973	5.15779e-26	6.71942e-18		211	Contig00071	45907
Contig01130__415996_AA	PC2	109.724	74.247	1.1265e-25	6.89289e-18		212	Contig00071	7657
Contig00215__810862_AA	PC2	112.009	74.2443	3.55635e-26	6.90256e-18		213	Contig00073	92336
Contig01207__94670_TT	PC2	140.647	74.2157	1.92173e-32	7.00319e-18		214	Contig00073	92635
Contig01023__2137725_CC	PC2	113.43	74.2028	1.73668e-26	7.04916e-18		215	Contig00084	3162581
Contig01207__126245_AA	PC2	154.338	74.201	1.95325e-35	7.05531e-18		216	Contig00084	3585234
Contig00215__902733_CC	PC2	109.03	74.0096	1.59823e-25	7.77376e-18		217	Contig00084	3641010
Contig00730__432554_GG	PC2	172.625	74.0071	1.97602e-39	7.78355e-18		218	Contig00084	3736062
Contig00646__7109589_AA	PC2	121.22	73.9981	3.41942e-28	7.81937e-18		219	Contig00084	3765145
Contig00523__3912173_TT	PC2	111.899	73.991	3.76052e-26	7.84759e-18		220	Contig00084	3765155
Contig01207__59892_AA	PC2	143.433	73.9903	4.72759e-33	7.85038e-18		221	Contig00084	3770992
Contig01207__158438_AA	PC2	194.583	73.986	3.17729e-44	7.86721e-18		222	Contig00084	3771171
Contig01207__158437_AA	PC2	194.583	73.986	3.17729e-44	7.86721e-18		223	Contig00084	3771194
Contig01203__139358_TT	PC2	119.254	73.9596	9.21278e-28	7.97322e-18		224	Contig00084	3803646
Contig01123__2662591_CC	PC2	121.751	73.9224	2.61662e-28	8.12487e-18		225	Contig00084	3803900
Contig00212__32722_GG	PC2	118.936	73.9179	1.08177e-27	8.14357e-18		226	Contig00084	3806153
Contig00017__14981_CC	PC2	171.789	73.821	3.00939e-39	8.55314e-18		227	Contig00084	3812475
Contig00017__14965_GG	PC2	171.789	73.821	3.00939e-39	8.55314e-18		228	Contig00084	3816778
Contig00017__14911_CC	PC2	171.789	73.821	3.00939e-39	8.55314e-18		229	Contig00084	3817668
Contig01023__989420_GG	PC2	135.251	73.7887	2.91e-31	8.69444e-18		230	Contig00084	3817919
Contig01207__140941_TT	PC2	139.972	73.7598	2.69984e-32	8.82229e-18		231	Contig00084	4054767
Contig01016__3430515_AA	PC2	129.859	73.7416	4.39945e-30	8.90406e-18		232	Contig00084	4055081
Contig01130__2709254_GG	PC2	123.927	73.7369	8.74062e-29	8.92569e-18		233	Contig00084	4062064
Contig01207__21586_TT	PC2	127.018	73.695	1.84118e-29	9.11706e-18		234	Contig00084	4064433
Contig00084__3162581_CC	PC2	119.346	73.6526	8.7953e-28	9.31495e-18		235	Contig00084	4064501
Contig01163__1209182_CC	PC2	155.115	73.6501	1.32134e-35	9.32681e-18		236	Contig00084	4069283
Contig01130__360661_CC	PC2	110.538	73.6425	7.4688e-26	9.36285e-18		237	Contig00084	4069346
Contig01123__2261368_GG	PC2	119.922	73.6369	6.57826e-28	9.38923e-18		238	Contig00084	4112773
Contig01130__2696916_TT	PC2	146.964	73.6323	7.99e-34	9.41123e-18		239	Contig00084	4112812
Contig00825__38257_CC	PC2	110.975	73.5961	5.99175e-26	9.58542e-18		240	Contig00084	4112933
Contig01130__2496734_GG	PC2	118.895	73.5935	1.10399e-27	9.59788e-18		241	Contig00084	4112984
Contig01120__47625_TT	PC2	181.614	73.5813	2.15243e-41	9.6575e-18		242	Contig00084	4258179
Contig01163__1209182_GG	PC2	146.462	73.5538	1.02888e-33	9.79318e-18		243	Contig00084	6009223
Contig01023__2089515_TT	PC2	110.638	73.48	7.10224e-26	1.01659e-17		244	Contig00084	650263
Contig01130__493574_GG	PC2	111.832	73.4758	3.88928e-26	1.01879e-17		245	Contig00085	3069305
Contig00524__5104642_CC	PC2	126.162	73.4294	2.83387e-29	1.04303e-17		246	Contig00085	3069323
Contig00822__852800_AG	PC2	119.366	73.4035	8.70931e-28	1.0568e-17		247	Contig00085	3069353
Contig00822__428197_CC	PC2	109.126	73.3951	1.52296e-25	1.06128e-17		248	Contig00085	3072586
Contig00527__4471961_GG	PC2	117.6	73.3779	2.12138e-27	1.0706e-17		249	Contig00085	3158874
Contig00239__707233_AA	PC2	108.029	73.3648	2.64857e-25	1.07769e-17		250	Contig00085	3172946
Contig00527__2167994_CC	PC2	111.583	73.3221	4.40895e-26	1.10127e-17		251	Contig00085	3189876
Contig01130__82966_CC	PC2	114.88	73.3137	8.35956e-27	1.106e-17		252	Contig00085	3195252
Contig00215__393247_TT	PC2	113.842	73.3128	1.4109e-26	1.10648e-17		253	Contig00085	3198410
Contig01130__105607_GG	PC2	111.454	73.3058	4.70653e-26	1.11043e-17		254	Contig00085	3205863
Contig00822__582183_CC	PC2	107.602	73.2975	3.28478e-25	1.11507e-17		255	Contig00085	3212897
Contig01025__2553851_GG	PC2	120.435	73.2838	5.08164e-28	1.12286e-17		256	Contig00085	3245952
Contig01014__8566244_AG	PC2	130.847	73.229	2.67472e-30	1.15448e-17		257	Contig00085	3246450
Contig01014__8566244_AA	PC2	130.847	73.229	2.67472e-30	1.15448e-17		258	Contig00085	3308764
Contig00825__38515_GG	PC2	112.407	73.2147	2.90965e-26	1.16285e-17		259	Contig00085	3419513
Contig01134__5149478_GG	PC2	118.161	73.1958	1.59901e-27	1.17408e-17		260	Contig00085	3707250
Contig01016__3430568_CC	PC2	127.786	73.1702	1.2502e-29	1.18938e-17		261	Contig00085	3736224
Contig00312__441438_CC	PC2	121.503	73.1544	2.96605e-28	1.19893e-17		262	Contig00085	829744
Contig00523__9170821_CC	PC2	131.538	73.1442	1.88793e-30	1.20514e-17		263	Contig00086	10043344
Contig01207__100478_CC	PC2	171.522	73.1098	3.44122e-39	1.22632e-17		264	Contig00086	10043687
Contig01207__54153_AA	PC2	166.109	73.105	5.23778e-38	1.22934e-17		265	Contig00086	10043711
Contig01207__185774_CC	PC2	167.009	73.0969	3.33077e-38	1.23438e-17		266	Contig00086	10053579
Contig00825__417987_AA	PC2	113.277	73.0954	1.87678e-26	1.23532e-17		267	Contig00086	10053610
Contig01023__2089748_GG	PC2	108.831	73.0423	1.76769e-25	1.269e-17		268	Contig00086	10053646
Contig00522__9582824_GG	PC2	152.079	73.0253	6.08838e-35	1.27999e-17		269	Contig00086	10056809
Contig00384__8237918_AA	PC2	113.016	73.0242	2.14075e-26	1.28072e-17		270	Contig00086	10057141
Contig01163__1209077_TT	PC2	135.441	73.0115	2.64414e-31	1.289e-17		271	Contig00086	10057245
Contig01125__579752_TT	PC2	118.976	73.0031	1.05989e-27	1.29449e-17		272	Contig00086	10057375
Contig00824__4943598_CC	PC2	113.808	73.0029	1.4355e-26	1.29462e-17		273	Contig00086	10057399
Contig00824__4943586_CC	PC2	113.808	73.0029	1.4355e-26	1.29462e-17		274	Contig00086	10118835
Contig01115__6352323_GG	PC2	120.621	72.9917	4.62616e-28	1.30199e-17		275	Contig00086	10119141
Contig01207__35286_GG	PC2	148.025	72.9682	4.68556e-34	1.31754e-17		276	Contig00086	10160929
Contig00822__671343_CC	PC2	119.968	72.9621	6.42927e-28	1.32167e-17		277	Contig00086	10166185
Contig00609__706519_CC	PC2	156.627	72.9447	6.17565e-36	1.33331e-17		278	Contig00086	10319764
Contig00215__881474_GG	PC2	108.205	72.9235	2.42354e-25	1.34772e-17		279	Contig00086	10393390
Contig00524__943229_CC	PC2	120.138	72.9162	5.90064e-28	1.35274e-17		280	Contig00086	10393401
Contig01207__126245_CC	PC2	156.296	72.8972	7.29323e-36	1.36581e-17		281	Contig00086	10856945
Contig01120__67328_CC	PC2	164.5	72.8952	1.1763e-37	1.36723e-17		282	Contig00086	11305888
Contig01134__5149337_CC	PC2	119.207	72.8731	9.43646e-28	1.3826e-17		283	Contig00086	11409576
Contig00824__4943566_AA	PC2	111.611	72.8717	4.34859e-26	1.38356e-17		284	Contig00086	11487516
Contig00822__266647_GG	PC2	133.119	72.8712	8.51715e-31	1.38394e-17		285	Contig00086	11487686
Contig01130__225594_GG	PC2	106.336	72.8546	6.2243e-25	1.3956e-17		286	Contig00086	11487691
Contig00730__3194202_CC	PC2	109.182	72.8394	1.4802e-25	1.4064e-17		287	Contig00086	11487716
Contig01130__362577_GG	PC2	110.37	72.7929	8.12998e-26	1.43994e-17		288	Contig00086	1209740
Contig01207__106314_GG	PC3	139.88	72.7884	2.82825e-32	1.44321e-17		289	Contig00086	1209978
Contig00825__418003_GG	PC2	111.392	72.7781	4.85487e-26	1.45079e-17		290	Contig00086	12471560
Contig01207__107724_TT	PC2	170.927	72.7722	4.6422e-39	1.45509e-17		291	Contig00086	12471754
Contig01023__996386_AA	PC2	143.046	72.7603	5.74419e-33	1.46395e-17		292	Contig00086	13013905
Contig01023__2089736_AA	PC2	108.391	72.7575	2.20605e-25	1.466e-17		293	Contig00086	13344086
Contig00215__962976_GG	PC2	136.387	72.751	1.64173e-31	1.47083e-17		294	Contig00086	1371760
Contig01118__420670_GG	PC2	125.418	72.737	4.12221e-29	1.48132e-17		295	Contig00086	1378904
Contig01120__67352_AA	PC2	164.061	72.7332	1.46672e-37	1.48416e-17		296	Contig00086	1469643
Contig00824__4943823_TT	PC2	111.946	72.733	3.67232e-26	1.48432e-17		297	Contig00086	1486270
Contig00215__881144_GG	PC2	107.189	72.7321	4.04605e-25	1.48498e-17		298	Contig00086	1488138
Contig01207__107724_AA	PC2	131.573	72.7146	1.85566e-30	1.49824e-17		299	Contig00086	1614147
Contig00315__7274964_CC	PC2	123.99	72.7086	8.46773e-29	1.50281e-17		300	Contig00086	1702283
Contig00646__9575389_CC	PC2	111.473	72.6581	4.66208e-26	1.54177e-17		301	Contig00086	1703434
Contig01023__2137941_GG	PC2	107.268	72.6292	3.88823e-25	1.56449e-17		302	Contig00086	2698600
Contig01112__9742486_TT	PC2	138.272	72.62	6.35343e-32	1.57175e-17		303	Contig00086	2730274
Contig00524__943568_TT	PC2	120.935	72.5821	3.94959e-28	1.60223e-17		304	Contig00086	2730291
Contig01164__2764444_AA	PC2	106.881	72.5731	4.7265e-25	1.6096e-17		305	Contig00086	2730343
Contig01113__7427148_TT	PC2	107.062	72.5297	4.31383e-25	1.64541e-17		306	Contig00086	2730463
Contig01125__579510_AA	PC2	133.691	72.5295	6.385e-31	1.64557e-17		307	Contig00086	2730478
Contig00730__3202000_CC	PC2	104.748	72.5291	1.38699e-24	1.64591e-17		308	Contig00086	2738162
Contig01203__146582_CC	PC2	111.407	72.5207	4.81869e-26	1.65285e-17		309	Contig00086	2801081
Contig00520__2611137_GG	PC2	110.874	72.5106	6.3059e-26	1.66139e-17		310	Contig00086	2801446
Contig00730__234875_CC	PC2	150.717	72.4875	1.20837e-34	1.68092e-17		311	Contig00086	2914670
Contig01130__2287190_GG	PC2	107.811	72.4697	2.95742e-25	1.69612e-17		312	Contig00086	2973826
Contig00524__384434_GG	PC2	131.345	72.4488	2.08134e-30	1.71424e-17		313	Contig00086	3025355
Contig01023__985725_CC	PC2	148.701	72.4351	3.33289e-34	1.72612e-17		314	Contig00086	3319212
Contig00822__546946_GG	PC2	106.682	72.4036	5.22562e-25	1.7539e-17		315	Contig00086	3415001
Contig00822__477410_AA	PC2	104.422	72.3799	1.63465e-24	1.77515e-17		316	Contig00086	3415039
Contig01207__35286_TT	PC2	141.925	72.3476	1.01008e-32	1.80446e-17		317	Contig00086	3432817
Contig00215__1055893_TT	PC2	104.349	72.3459	1.69635e-24	1.80598e-17		318	Contig00086	3432860
Contig01130__362575_GG	PC2	108.637	72.3432	1.94897e-25	1.80844e-17		319	Contig00086	3610241
Contig01130__360860_CC	PC2	105.705	72.3265	8.55789e-25	1.82379e-17		320	Contig00086	3727897
Contig00730__1631319_AA	PC2	104.725	72.324	1.40287e-24	1.82617e-17		321	Contig00086	4224900
Contig00822__269129_AA	PC2	110.844	72.29	6.40109e-26	1.85784e-17		322	Contig00086	4227634
Contig00520__2611163_TT	PC2	111.723	72.2892	4.1097e-26	1.85863e-17		323	Contig00086	4284860
Contig01130__58852_TT	PC2	132.29	72.2435	1.29263e-30	1.90214e-17		324	Contig00086	4364223
Contig01023__5688819_AA	PC2	114.291	72.2308	1.12503e-26	1.91446e-17		325	Contig00086	4407504
Contig00212__32421_CT	PC2	112.583	72.2275	2.66304e-26	1.91761e-17		326	Contig00086	4616870
Contig01134__720231_TT	PC2	125.031	72.2053	5.01068e-29	1.93936e-17		327	Contig00086	4983590
Contig01130__113530_TT	PC2	107.883	72.1577	2.85099e-25	1.98668e-17		328	Contig00086	5217352
Contig01130__2191405_TT	PC2	112.069	72.0847	3.45065e-26	2.06153e-17		329	Contig00086	5695912
Contig00822__846129_CC	PC2	145.941	72.0781	1.33711e-33	2.06843e-17		330	Contig00086	592076
Contig01130__2697109_GG	PC2	141.704	72.0502	1.12886e-32	2.09796e-17		331	Contig00086	6576991
Contig01207__185774_AA	PC2	172.992	72.021	1.64367e-39	2.12921e-17		332	Contig00086	7014693
Contig00647__11858280_TT	PC2	119.61	72.0041	7.69903e-28	2.14755e-17		333	Contig00086	7213405
Contig01013__1693072_CC	PC2	107.126	71.9961	4.17681e-25	2.15618e-17		334	Contig00086	7811142
Contig00611__991616_TT	PC2	146.312	71.9754	1.10938e-33	2.17898e-17		335	Contig00086	7966438
Contig01023__982054_AA	PC2	120.027	71.9605	6.24096e-28	2.19544e-17		336	Contig00086	9094025
Contig01023__2092663_TT	PC2	106.224	71.9416	6.58507e-25	2.21657e-17		337	Contig00086	9094329
Contig00523__3048505_CC	PC2	126.423	71.906	2.48511e-29	2.25699e-17		338	Contig00086	9944118
Contig00071__45907_TT	PC2	144.62	71.8596	2.60099e-33	2.31062e-17		339	Contig00087	1508175
Contig00647__5007185_TT	PC2	123.715	71.7862	9.72487e-29	2.39824e-17		340	Contig00087	1508217
Contig01130__125150_TT	PC2	104.489	71.7672	1.58068e-24	2.42138e-17		341	Contig00087	1509346
Contig00527__4853636_CC	PC2	124.408	71.7636	6.85713e-29	2.42592e-17		342	Contig00087	1519032
Contig00215__1241747_AA	PC2	102.481	71.7356	4.35536e-24	2.4605e-17		343	Contig00087	1520051
Contig00647__5014419_GG	PC2	148.205	71.7252	4.279e-34	2.47348e-17		344	Contig00087	1545195
Contig00313__11119055_CC	PC2	109.728	71.7045	1.12412e-25	2.49961e-17		345	Contig00087	1573011
Contig00647__5014344_GG	PC2	149.318	71.7013	2.44379e-34	2.50367e-17		346	Contig00087	1708409
Contig01134__7769221_CC	PC2	106.323	71.6671	6.2649e-25	2.54744e-17		347	Contig00087	1951284
Contig00610__6950240_CT	PC2	103.167	71.654	3.08014e-24	2.56436e-17		348	Contig00087	1962963
Contig00610__6950240_TT	PC2	103.167	71.654	3.08014e-24	2.56436e-17		349	Contig00087	1976478
Contig00915__14804_AA	PC2	171.528	71.6296	3.4312e-39	2.59627e-17		350	Contig00087	1976492
Contig00610__6950276_AC	PC2	102.897	71.6132	3.5299e-24	2.61804e-17		351	Contig00087	1978368
Contig00610__6950276_CC	PC2	102.897	71.6132	3.5299e-24	2.61804e-17		352	Contig00087	1979880
Contig01023__2089213_GG	PC2	104.99	71.6122	1.22753e-24	2.61926e-17		353	Contig00087	1979901
Contig01130__404773_CC	PC2	105.46	71.5996	9.68295e-25	2.63614e-17		354	Contig00087	1979965
Contig01029__912473_CC	PC2	117.424	71.5967	2.31793e-27	2.63996e-17		355	Contig00087	2056807
Contig00071__1559_CC	PC2	126.024	71.5771	3.03752e-29	2.66633e-17		356	Contig00087	2383481
Contig00524__995224_CC	PC2	105.578	71.5652	9.12199e-25	2.68249e-17		357	Contig00087	2469487
Contig01130__362802_TT	PC2	105.316	71.5388	1.04133e-24	2.71861e-17		358	Contig00087	2478833
Contig01190__178772_GG	PC2	106.849	71.5324	4.80389e-25	2.72744e-17		359	Contig00087	2578873
Contig01175__1506391_GG	PC2	103.282	71.4978	2.9071e-24	2.77564e-17		360	Contig00087	2689075
Contig01175__1506434_GG	PC2	103.282	71.4978	2.9071e-24	2.77564e-17		361	Contig00087	2706761
Contig00315__6219577_AA	PC2	114.957	71.4002	8.04122e-27	2.91646e-17		362	Contig00087	2740895
Contig00086__7966438_TT	PC2	140.159	71.397	2.45667e-32	2.92111e-17		363	Contig00087	2749241
Contig01023__965310_AA	PC2	129.125	71.3952	6.36878e-30	2.92387e-17		364	Contig00087	905630
Contig00354__46611_CC	PC2	110.456	71.3829	7.78581e-26	2.94204e-17		365	Contig00095	1188145
Contig00822__268498_AA	PC2	121.391	71.376	3.13795e-28	2.95236e-17		366	Contig00095	1188225
Contig01023__985728_CC	PC2	151.994	71.3731	6.35528e-35	2.95679e-17		367	Contig00095	1188243
Contig00822__407046_GG	PC2	112.561	71.3658	2.69216e-26	2.96776e-17		368	Contig00095	1188246
Contig00825__38346_AA	PC2	104.759	71.3461	1.37931e-24	2.99743e-17		369	Contig00095	1188391
Contig00239__715285_TT	PC2	104.227	71.3324	1.80388e-24	3.01842e-17		370	Contig00095	1188418
Contig01130__1052026_TT	PC2	127.122	71.3246	1.74697e-29	3.0304e-17		371	Contig00095	1758554
Contig01023__982027_AA	PC2	118.485	71.3231	1.35797e-27	3.03263e-17		372	Contig00095	1758600
Contig00313__10845681_GG	PC2	104.48	71.31	1.58777e-24	3.0529e-17		373	Contig00095	1961972
Contig00646__6580170_GG	PC2	125.256	71.3001	4.47243e-29	3.06816e-17		374	Contig00095	1977676
Contig00646__6579934_TT	PC2	125.256	71.3001	4.47243e-29	3.06816e-17		375	Contig00095	2002874
Contig00084__3641010_AA	PC2	104.071	71.282	1.95155e-24	3.0964e-17		376	Contig00095	2232773
Contig01130__163575_CC	PC2	106.786	71.2812	4.95932e-25	3.09769e-17		377	Contig00095	2232791
Contig00239__715136_GG	PC2	103.715	71.2778	2.3361e-24	3.10307e-17		378	Contig00095	2457621
Contig00215__1395141_GG	PC2	143.723	71.2642	4.08431e-33	3.12451e-17		379	Contig00095	2499783
Contig00520__2632002_TT	PC2	111.602	71.2412	4.3664e-26	3.16115e-17		380	Contig00095	2857385
Contig01130__134266_TT	PC2	106.833	71.24	4.84326e-25	3.16311e-17		381	Contig00104	34266
Contig01207__186016_GG	PC2	160.588	71.2363	8.41893e-37	3.1691e-17		382	Contig00110	51559
Contig01130__2264532_AA	PC2	112.184	71.2291	3.25632e-26	3.18055e-17		383	Contig00111	1085992
Contig01190__202964_TT	PC2	113.127	71.2288	2.02375e-26	3.1811e-17		384	Contig00111	109140
Contig00524__389263_CC	PC2	139.801	71.2118	2.94313e-32	3.20865e-17		385	Contig00111	1187510
Contig01115__1753305_AA	PC2	123.01	71.2112	1.38739e-28	3.20964e-17		386	Contig00111	123740
Contig00612__10749457_AA	PC2	133.03	71.2089	8.90381e-31	3.21329e-17		387	Contig00111	123767
Contig01023__982054_CC	PC2	158.833	71.1963	2.03518e-36	3.23388e-17		388	Contig00111	123770
Contig01130__1210933_GG	PC2	103.357	71.1808	2.7985e-24	3.25949e-17		389	Contig00111	1446678
Contig00730__2091322_AA	PC2	111.125	71.1781	5.55443e-26	3.26384e-17		390	Contig00111	1446687
Contig00215__355577_GG	PC2	114.771	71.0822	8.83402e-27	3.42654e-17		391	Contig00111	1446750
Contig01113__2725231_TT	PC2	125.631	71.0813	3.70317e-29	3.42808e-17		392	Contig00111	1446792
Contig00384__1342187_TT	PC2	105.031	71.0725	1.20252e-24	3.44336e-17		393	Contig00111	146293
Contig00215__1456131_AA	PC2	120.512	71.0721	4.88638e-28	3.44409e-17		394	Contig00111	1592874
Contig01016__258831_GG	PC2	121.162	71.0563	3.52154e-28	3.47173e-17		395	Contig00111	161299
Contig00730__2796192_GG	PC2	103.511	71.0475	2.58889e-24	3.48719e-17		396	Contig00111	1638299
Contig00215__1264282_TT	PC2	123.133	71.0053	1.30399e-28	3.56262e-17		397	Contig00111	1638301
Contig00354__39570_AA	PC2	144.9	70.9736	2.25874e-33	3.62031e-17		398	Contig00111	1638681
Contig01130__2287176_TT	PC2	103.026	70.9705	3.30763e-24	3.62605e-17		399	Contig00111	1642598
Contig00029__34516_AA	PC2	111.112	70.9666	5.59082e-26	3.63322e-17		400	Contig00111	1725239
Contig00646__7109539_AA	PC2	105.703	70.951	8.5647e-25	3.6621e-17		401	Contig00111	1725261
Contig00527__2298016_CC	PC2	125.005	70.9424	5.07752e-29	3.67808e-17		402	Contig00111	205020
Contig00610__6950286_CT	PC2	100.864	70.9287	9.85254e-24	3.70367e-17		403	Contig00111	208393
Contig00610__6950286_CC	PC2	100.864	70.9287	9.85254e-24	3.70367e-17		404	Contig00111	2424490
Contig01207__186017_AA	PC2	161.295	70.9251	5.89823e-37	3.71049e-17		405	Contig00111	2424491
Contig00522__5313925_GG	PC2	105.283	70.9092	1.05872e-24	3.74051e-17		406	Contig00111	2424541
Contig00824__4509154_TT	PC1	99.9792	70.9063	1.54007e-23	3.74608e-17		407	Contig00111	2424727
Contig01207__182913_CC	PC2	134.157	70.9032	5.04776e-31	3.75188e-17		408	Contig00111	2443597
Contig00417__29329_GG	PC2	128.581	70.8822	8.37437e-30	3.79197e-17		409	Contig00111	249634
Contig00215__896556_CC	PC2	112.494	70.8724	2.78534e-26	3.81096e-17		410	Contig00111	252634
Contig00215__1395165_AA	PC2	114.879	70.8705	8.36678e-27	3.81458e-17		411	Contig00111	262716
Contig00822__546970_GG	PC2	102.447	70.8532	4.42968e-24	3.84814e-17		412	Contig00111	262721
Contig01207__153284_AA	PC2	199.458	70.825	2.74193e-45	3.90368e-17		413	Contig00111	262729
Contig01207__43152_AA	PC2	136.343	70.8075	1.67856e-31	3.93845e-17		414	Contig00111	262741
Contig01016__9384995_GG	PC2	105.772	70.7853	8.27349e-25	3.98297e-17		415	Contig00111	262766
Contig00215__1264223_AA	PC2	130.539	70.7528	3.12328e-30	4.04917e-17		416	Contig00111	262778
Contig00647__5014335_TT	PC2	143.893	70.7223	3.75038e-33	4.11208e-17		417	Contig00111	262803
Contig00647__5014421_GG	PC2	143.893	70.7223	3.75038e-33	4.11208e-17		418	Contig00111	2695137
Contig00527__2157467_CC	PC2	107.508	70.7201	3.4455e-25	4.11673e-17		419	Contig00111	2872191
Contig01130__2559721_AA	PC2	108.758	70.715	1.83346e-25	4.12745e-17		420	Contig00111	2872263
Contig00822__580378_GG	PC2	105.131	70.7097	1.14308e-24	4.13845e-17		421	Contig00111	2873298
Contig01173__10740_AA	PC2	110.642	70.6996	7.08879e-26	4.15969e-17		422	Contig00111	2877025
Contig01134__5143941_AA	PC2	118.532	70.696	1.32587e-27	4.16733e-17		423	Contig00111	2877259
Contig01113__2719268_CC	PC2	133.804	70.6827	6.03107e-31	4.19563e-17		424	Contig00111	2888906
Contig00647__5007183_CC	PC2	125.001	70.6616	5.08779e-29	4.24061e-17		425	Contig00111	295914
Contig00523__181451_CC	PC2	133.469	70.6486	7.13944e-31	4.26874e-17		426	Contig00111	295919
Contig00524__6271987_CC	PC2	109.823	70.6337	1.07132e-25	4.30108e-17		427	Contig00111	295927
Contig01025__786076_GG	PC2	100.204	70.6278	1.37497e-23	4.31386e-17		428	Contig00111	295966
Contig01130__1020439_AA	PC2	149.779	70.6242	1.93788e-34	4.32185e-17		429	Contig00111	295981
Contig00609__608019_GG	PC2	140.084	70.6013	2.55153e-32	4.37219e-17		430	Contig00111	299641
Contig00824__4509227_TT	PC1	99.7354	70.594	1.74177e-23	4.38853e-17		431	Contig00111	3096074
Contig00647__5007135_AA	PC2	120.065	70.5596	6.12085e-28	4.46574e-17		432	Contig00111	3109108
Contig01028__1459986_TT	PC2	188.921	70.5219	5.46712e-43	4.55196e-17		433	Contig00111	325194
Contig00215__642671_TT	PC2	109.457	70.5184	1.28887e-25	4.55994e-17		434	Contig00111	351326
Contig01023__982027_GG	PC2	156.054	70.5053	8.23783e-36	4.59032e-17		435	Contig00111	351479
Contig01130__1671404_GG	PC2	100.676	70.4743	1.08332e-23	4.66312e-17		436	Contig00111	351493
Contig01016__252065_CC	PC2	110.752	70.4608	6.70722e-26	4.69506e-17		437	Contig00111	351540
Contig00612__10338633_AA	PC2	104.159	70.4565	1.86682e-24	4.70523e-17		438	Contig00111	353627
Contig00611__872698_TT	PC2	140.703	70.4416	1.86837e-32	4.74088e-17		439	Contig00111	353654
Contig00520__2628226_CC	PC2	100.566	70.4394	1.14542e-23	4.7462e-17		440	Contig00111	356864
Contig00215__510532_AA	PC2	122.224	70.4223	2.06156e-28	4.78767e-17		441	Contig00111	356894
Contig00239__3364145_CC	PC1	101.398	70.4138	7.52268e-24	4.80835e-17		442	Contig00111	3569163
Contig00825__430985_TT	PC2	108.286	70.407	2.32703e-25	4.82485e-17		443	Contig00111	3743320
Contig01023__965529_CC	PC2	108.109	70.396	2.5439e-25	4.85171e-17		444	Contig00111	402662
Contig00825__431241_CC	PC2	107.591	70.3769	3.30417e-25	4.89906e-17		445	Contig00111	403955
Contig00523__181785_TT	PC2	123.124	70.3405	1.30976e-28	4.99022e-17		446	Contig00111	404018
Contig01029__953788_TT	PC2	103.173	70.3163	3.07138e-24	5.05187e-17		447	Contig00111	404019
Contig00647__6666628_CT	PC2	100.282	70.3051	1.32169e-23	5.08056e-17		448	Contig00111	444062
Contig00647__6666628_CC	PC2	100.282	70.3051	1.32169e-23	5.08056e-17		449	Contig00111	448977
Contig00524__5193726_AA	PC2	109.437	70.2986	1.30176e-25	5.09742e-17		450	Contig00111	453615
Contig01130__1716324_GG	PC2	118.788	70.2862	1.16543e-27	5.12957e-17		451	Contig00111	453683
Contig01130__471002_TT	PC2	100.559	70.2738	1.1491e-23	5.16182e-17		452	Contig00111	453832
Contig00354__46611_CT	PC2	112.374	70.2711	2.95858e-26	5.16892e-17		453	Contig00111	453858
Contig00647__5007143_TT	PC2	128.132	70.2612	1.05004e-29	5.1949e-17		454	Contig00111	453874
Contig00527__4488905_GG	PC2	113.125	70.2601	2.02549e-26	5.19773e-17		455	Contig00111	482043
Contig00527__4488900_GG	PC2	113.125	70.2601	2.02549e-26	5.19773e-17		456	Contig00111	499154
Contig01028__475027_GG	PC2	127.725	70.2438	1.28921e-29	5.24105e-17		457	Contig00111	499479
Contig01130__470913_TT	PC2	100.512	70.2413	1.17659e-23	5.24765e-17		458	Contig00111	499480
Contig00825__431325_GG	PC2	107.136	70.2408	4.1564e-25	5.24884e-17		459	Contig00111	500387
Contig00071__7657_AA	PC2	100.977	70.2162	9.30754e-24	5.31476e-17		460	Contig00111	510490
Contig01016__2610613_TT	PC2	123.882	70.2119	8.94187e-29	5.3265e-17		461	Contig00111	524485
Contig01130__728137_CC	PC2	99.9456	70.1924	1.5664e-23	5.37932e-17		462	Contig00111	524500
Contig01016__252084_AA	PC2	110.22	70.1814	8.7709e-26	5.4095e-17		463	Contig00111	524557
Contig00215__1395082_CC	PC2	111.156	70.1557	5.46865e-26	5.48023e-17		464	Contig00111	526103
Contig00215__1337150_CC	PC2	133.837	70.152	5.93052e-31	5.49057e-17		465	Contig00111	526135
Contig00071__37566_CT	PC2	103.657	70.1452	2.40585e-24	5.50962e-17		466	Contig00111	526176
Contig01207__43152_CC	PC2	153.642	70.1418	2.7731e-35	5.51922e-17		467	Contig00111	526215
Contig01134__13275683_AA	PC2	115.445	70.103	6.28887e-27	5.6286e-17		468	Contig00111	526375
Contig00730__287464_TT	PC2	121.185	70.1014	3.48032e-28	5.63333e-17		469	Contig00111	526385
Contig01023__996386_TT	PC2	121.139	70.0976	3.56261e-28	5.64425e-17		470	Contig00111	526426
Contig00215__929383_GG	PC2	117.491	70.0781	2.24105e-27	5.70033e-17		471	Contig00111	528169
Contig01190__202964_GG	PC2	142.805	70.0755	6.48528e-33	5.70769e-17		472	Contig00111	528170
Contig00524__965246_AA	PC2	123.524	70.0487	1.07109e-28	5.78594e-17		473	Contig00111	528196
Contig00239__3382989_GG	PC1	121.409	70.0234	3.11e-28	5.8605e-17		474	Contig00111	528221
Contig00611__1037876_AA	PC2	133.211	70.0197	8.13156e-31	5.87165e-17		475	Contig00111	528382
Contig00215__1375399_AA	PC2	115.035	70.0185	7.73236e-27	5.87504e-17		476	Contig00111	528386
Contig00822__630386_GG	PC2	101.401	70.0119	7.5116e-24	5.89482e-17		477	Contig00111	5304002
Contig01130__1671345_GG	PC2	98.6026	69.9586	3.08612e-23	6.05611e-17		478	Contig00111	534560
Contig01130__1228515_CC	PC2	99.2446	69.9432	2.23159e-23	6.10361e-17		479	Contig00111	535136
Contig01028__326353_AA	PC2	100.105	69.9405	1.44527e-23	6.11197e-17		480	Contig00111	535142
Contig01023__2103834_AA	PC2	103.657	69.9325	2.40556e-24	6.13683e-17		481	Contig00111	568500
Contig01207__186017_CC	PC2	170.465	69.9249	5.8564e-39	6.16056e-17		482	Contig00111	597089
Contig01130__470942_TT	PC2	99.5725	69.8979	1.89117e-23	6.24537e-17		483	Contig00111	97960
Contig01143__12619_TT	PC2	140.062	69.8821	2.5796e-32	6.29586e-17		484	Contig00111	98000
Contig01207__52960_TT	PC2	152.196	69.8633	5.73962e-35	6.35612e-17		485	Contig00112	1257691
Contig01130__1798457_GG	PC2	130.635	69.8414	2.97525e-30	6.42687e-17		486	Contig00112	1259463
Contig00384__4482806_CC	PC2	130.736	69.8356	2.82767e-30	6.44601e-17		487	Contig00112	1259483
Contig00354__48185_TT	PC2	98.4039	69.8316	3.41182e-23	6.45885e-17		488	Contig00112	1284200
Contig01182__134912_TT	PC2	100.401	69.8302	1.2449e-23	6.46357e-17		489	Contig00112	1292010
Contig00313__366563_AA	PC2	103.848	69.824	2.1844e-24	6.48392e-17		490	Contig00112	1297196
Contig01130__362844_TT	PC2	101.964	69.8207	5.65353e-24	6.49487e-17		491	Contig00112	1297198
Contig01029__960541_GG	PC2	118.919	69.7967	1.09099e-27	6.57424e-17		492	Contig00112	1315730
Contig00215__1375441_GG	PC2	114.478	69.7829	1.02397e-26	6.62053e-17		493	Contig00112	149480
Contig00611__890607_AA	PC2	129.593	69.7586	5.03131e-30	6.70245e-17		494	Contig00112	2207475
Contig01032__1112386_TT	PC2	98.159	69.7327	3.86102e-23	6.79118e-17		495	Contig00112	2207700
Contig00825__431304_GG	PC2	105.011	69.7293	1.2143e-24	6.80264e-17		496	Contig00112	228059
Contig01124__3214214_TT	PC2	103.985	69.6802	2.03823e-24	6.97433e-17		497	Contig00112	2305047
Contig00086__10119141_TT	PC2	100.175	69.6335	1.39514e-23	7.14143e-17		498	Contig00112	232523
Contig00730__356638_CC	PC2	165.341	69.6259	7.70682e-38	7.16911e-17		499	Contig00112	2325986
Contig00215__103073_CC	PC2	99.1249	69.6154	2.37068e-23	7.20735e-17		500	Contig00112	2326051
Contig01029__960685_GG	PC2	118.687	69.5973	1.22647e-27	7.27349e-17		501	Contig00112	233897
Contig01190__184775_CC	PC2	103.855	69.5962	2.17699e-24	7.27783e-17		502	Contig00112	236222
Contig00527__4527939_TT	PC2	107.104	69.5958	4.22481e-25	7.27932e-17		503	Contig00112	236270
Contig01016__251969_GG	PC2	107.522	69.5731	3.42096e-25	7.36325e-17		504	Contig00112	243035
Contig00215__103077_TT	PC2	147.023	69.537	7.75753e-34	7.49935e-17		505	Contig00112	247865
Contig01175__711049_CC	PC2	101.152	69.5259	8.51805e-24	7.54165e-17		506	Contig00112	248192
Contig01175__711033_TT	PC2	101.152	69.5259	8.51805e-24	7.54165e-17		507	Contig00112	265273
Contig00215__1015838_CC	PC2	103.112	69.5059	3.16709e-24	7.61876e-17		508	Contig00112	3167690
Contig00313__11118967_GG	PC2	100.677	69.4987	1.08302e-23	7.64656e-17		509	Contig00112	3167928
Contig01023__374123_AA	PC2	97.9216	69.4826	4.35269e-23	7.70897e-17		510	Contig00112	3361170
Contig01023__374107_CC	PC2	97.9216	69.4826	4.35269e-23	7.70897e-17		511	Contig00112	3434800
Contig00312__2012167_AA	PC2	101.674	69.4724	6.54534e-24	7.74896e-17		512	Contig00112	3714020
Contig00312__2012176_CC	PC2	101.674	69.4724	6.54534e-24	7.74896e-17		513	Contig00112	4382050
Contig00730__2294734_GG	PC2	102.197	69.4645	5.02539e-24	7.78014e-17		514	Contig00112	4385765
Contig00829__1563537_GG	PC2	107.961	69.4506	2.74109e-25	7.83518e-17		515	Contig00112	4389504
Contig01023__2181349_AA	PC2	98.7816	69.4189	2.81938e-23	7.96233e-17		516	Contig00112	4416892
Contig01023__981437_GG	PC2	98.9208	69.39	2.62806e-23	8.07954e-17		517	Contig00112	4425484
Contig01130__362638_GG	PC2	100.069	69.3536	1.47168e-23	8.23041e-17		518	Contig00112	4425536
Contig00239__721207_CC	PC2	98.1059	69.3525	3.96593e-23	8.23491e-17		519	Contig00112	4425661
Contig01207__186016_TT	PC2	171.345	69.3312	3.76154e-39	8.32438e-17		520	Contig00112	4425678
Contig00825__431314_GG	PC2	103.757	69.2908	2.28681e-24	8.49646e-17		521	Contig00112	4425719
Contig00111__526215_GG	PC2	102.239	69.2261	4.92032e-24	8.77969e-17		522	Contig00112	4425722
Contig00215__1336882_TT	PC2	128.805	69.2261	7.48166e-30	8.7798e-17		523	Contig00112	4425724
Contig00215__1336950_CC	PC2	128.805	69.2261	7.48166e-30	8.7798e-17		524	Contig00112	4425742
Contig00611__1037611_GG	PC2	139.117	69.2206	4.15161e-32	8.80428e-17		525	Contig00112	4425744
Contig00931__430145_TT	PC1	106.635	69.2163	5.35164e-25	8.82357e-17		526	Contig00112	4425885
Contig01130__58791_TT	PC2	126.605	69.1965	2.26735e-29	8.91262e-17		527	Contig00112	4425902
Contig00215__200762_CC	PC2	127.721	69.191	1.29174e-29	8.93731e-17		528	Contig00112	4425918
Contig01175__3561791_TT	PC2	101.87	69.1834	5.92821e-24	8.97195e-17		529	Contig00112	4425939
Contig01023__3632992_CC	PC2	109.431	69.1737	1.30547e-25	9.01642e-17		530	Contig00112	4425957
Contig00822__646738_AA	PC2	98.6741	69.1697	2.97664e-23	9.03448e-17		531	Contig00112	4425963
Contig01134__244156_CC	PC2	100.417	69.1605	1.2349e-23	9.07675e-17		532	Contig00112	4425966
Contig00611__310781_TT	PC2	114.485	69.1311	1.02047e-26	9.2131e-17		533	Contig00112	4431856
Contig00215__1375439_TT	PC2	109.221	69.1035	1.45193e-25	9.34297e-17		534	Contig00112	4431903
Contig00523__2942293_GG	PC2	151.212	69.0878	9.42138e-35	9.41749e-17		535	Contig00112	4433563
Contig00609__608256_AA	PC2	130.462	69.0795	3.2476e-30	9.45756e-17		536	Contig00112	4843555
Contig00609__608216_CC	PC2	130.462	69.0795	3.2476e-30	9.45756e-17		537	Contig00112	4843563
Contig01123__4375044_TT	PC2	97.4707	69.0757	5.46578e-23	9.47573e-17		538	Contig00112	4843594
Contig01123__4375048_CC	PC2	97.4707	69.0757	5.46578e-23	9.47573e-17		539	Contig00112	4854697
Contig01123__4375080_AA	PC2	97.4707	69.0757	5.46578e-23	9.47573e-17		540	Contig00112	4854893
Contig00215__1261431_AA	PC2	106.698	69.0654	5.18487e-25	9.52499e-17		541	Contig00112	4854937
Contig00527__4484103_GG	PC2	106.834	69.0606	4.84011e-25	9.54845e-17		542	Contig00112	4929928
Contig00527__4484096_CC	PC2	106.834	69.0606	4.84011e-25	9.54845e-17		543	Contig00112	6207345
Contig01029__959354_GG	PC2	107.36	69.0505	3.71306e-25	9.59743e-17		544	Contig00112	6210747
Contig00215__526891_AA	PC2	119.066	69.0428	1.01284e-27	9.63499e-17		545	Contig00112	6263302
Contig00828__1087992_AA	PC2	125.534	69.0393	3.88967e-29	9.6522e-17		546	Contig00112	6263311
Contig00527__4874367_AA	PC2	101.71	69.0363	6.42619e-24	9.66661e-17		547	Contig00112	6263343
Contig00239__721779_TT	PC2	97.6749	69.0282	4.93024e-23	9.70664e-17		548	Contig00112	6263377
Contig00215__928499_GG	PC2	96.6005	69.0087	8.48286e-23	9.80307e-17		549	Contig00112	6396422
Contig01023__2089819_AA	PC2	99.6755	69.0031	1.7953e-23	9.83074e-17		550	Contig00112	6420457
Contig00612__10749748_AA	PC2	165.477	68.9857	7.19603e-38	9.91823e-17		551	Contig00112	6444325
Contig00527__4474803_AA	PC2	109.45	68.9474	1.29352e-25	1.01126e-16		552	Contig00112	8308711
Contig01023__2077658_AA	PC2	101.038	68.9436	9.02262e-24	1.01321e-16		553	Contig00112	879562
Contig00612__10749423_CC	PC2	165.931	68.9223	5.72722e-38	1.02419e-16		554	Contig00132	67024
Contig00611__467556_TT	PC2	131.509	68.9141	1.91557e-30	1.02848e-16		555	Contig00138	22315
Contig00612__10338648_TT	PC2	99.3487	68.9138	2.11735e-23	1.02863e-16		556	Contig00138	26795
Contig01130__362753_AA	PC2	113.465	68.9031	1.70655e-26	1.0342e-16		557	Contig00138	546
Contig00825__72094_TT	PC2	119.346	68.8834	8.79806e-28	1.0446e-16		558	Contig00142	1324265
Contig00825__71885_CC	PC2	119.346	68.8834	8.79806e-28	1.0446e-16		559	Contig00142	1324266
Contig00825__72142_CC	PC2	119.346	68.8834	8.79806e-28	1.0446e-16		560	Contig00142	1324267
Contig00825__72141_CC	PC2	119.346	68.8834	8.79806e-28	1.0446e-16		561	Contig00142	1741963
Contig01130__1228709_AA	PC2	98.5524	68.8339	3.16534e-23	1.07118e-16		562	Contig00142	1742100
Contig01178__1897405_CC	PC2	112.935	68.8118	2.22947e-26	1.08325e-16		563	Contig00142	1742108
Contig01130__867921_TT	PC2	97.1877	68.8037	6.30567e-23	1.08766e-16		564	Contig00142	1742158
Contig01182__90963_GG	PC2	116.889	68.7987	3.03572e-27	1.09046e-16		565	Contig00142	1742187
Contig00527__2294105_AA	PC2	104.516	68.7889	1.55903e-24	1.09586e-16		566	Contig00142	921283
Contig00313__366580_CC	PC2	100.442	68.7696	1.21886e-23	1.10668e-16		567	Contig00142	938604
Contig01029__708494_TT	PC2	101.401	68.7651	7.51427e-24	1.10919e-16		568	Contig00142	941438
Contig00523__3467742_AA	PC2	101.706	68.7549	6.44191e-24	1.11491e-16		569	Contig00161	17659
Contig01016__3443930_AA	PC2	106.701	68.7501	5.17784e-25	1.11766e-16		570	Contig00175	27171
Contig01130__58791_AA	PC2	96.6536	68.7296	8.25818e-23	1.12935e-16		571	Contig00180	10024
Contig01130__2590403_GG	PC2	96.4531	68.7295	9.13819e-23	1.12938e-16		572	Contig00180	17356
Contig01190__105272_CC	PC2	134.687	68.7258	3.86592e-31	1.13151e-16		573	Contig00180	9358
Contig01029__649026_GG	PC2	104.282	68.7253	1.75511e-24	1.13178e-16		574	Contig00180	9922
Contig01023__2884114_TT	PC2	97.3948	68.7192	5.67952e-23	1.13533e-16		575	Contig00180	9978
Contig01134__244146_GG	PC2	99.1611	68.7024	2.32771e-23	1.14504e-16		576	Contig00191	832
Contig00215__178421_CC	PC2	116.97	68.6924	2.91514e-27	1.15084e-16		577	Contig00212	32421
Contig01111__4293579_GG	PC2	109.793	68.6464	1.08766e-25	1.17797e-16		578	Contig00212	32722
Contig00522__5665653_AA	PC2	104.283	68.6425	1.75426e-24	1.18035e-16		579	Contig00215	1003553
Contig01115__756380_CC	PC2	103.662	68.6197	2.39955e-24	1.19405e-16		580	Contig00215	100725
Contig00520__2628261_GG	PC2	95.8976	68.6124	1.20979e-22	1.19847e-16		581	Contig00215	1007522
Contig00822__874209_CC	PC2	109.315	68.609	1.38464e-25	1.20054e-16		582	Contig00215	1007537
Contig01130__874087_GG	PC2	122.923	68.6006	1.44994e-28	1.20565e-16		583	Contig00215	1015838
Contig00612__2449484_TT	PC2	94.6173	68.5904	2.30994e-22	1.21191e-16		584	Contig00215	1016944
Contig01134__13275892_AA	PC2	113.414	68.5753	1.75073e-26	1.22127e-16		585	Contig00215	1019883
Contig00647__3054912_CC	PC2	95.3474	68.5627	1.59741e-22	1.22909e-16		586	Contig00215	102153
Contig00822__595194_GG	PC2	125.099	68.5503	4.84078e-29	1.23684e-16		587	Contig00215	102336
Contig00611__890841_TT	PC2	125.558	68.5478	3.84234e-29	1.23837e-16		588	Contig00215	102349
Contig01190__105226_CC	PC2	95.314	68.5409	1.62462e-22	1.24274e-16		589	Contig00215	1026661
Contig00822__440247_CC	PC2	97.7296	68.5407	4.79592e-23	1.24287e-16		590	Contig00215	102804
Contig01130__362609_AA	PC2	122.636	68.5377	1.67521e-28	1.24475e-16		591	Contig00215	102850
Contig01014__8566256_TT	PC2	147.797	68.5344	5.25528e-34	1.24682e-16		592	Contig00215	102853
Contig00215__102888_GG	PC2	141.676	68.5276	1.14475e-32	1.25112e-16		593	Contig00215	102888
Contig00215__102850_GG	PC2	141.676	68.5276	1.14475e-32	1.25112e-16		594	Contig00215	1029895
Contig00215__102804_GG	PC2	141.676	68.5276	1.14475e-32	1.25112e-16		595	Contig00215	1030132
Contig00612__10766491_AA	PC2	134.795	68.5149	3.66015e-31	1.25922e-16		596	Contig00215	1030143
Contig00315__6321406_GG	PC2	116.713	68.4943	3.31771e-27	1.27245e-16		597	Contig00215	1030144
Contig01130__446031_TT	PC2	100.028	68.494	1.50247e-23	1.27265e-16		598	Contig00215	103073
Contig00215__1280983_TT	PC2	94.5431	68.4902	2.39817e-22	1.27512e-16		599	Contig00215	103077
Contig00311__2979731_CC	PC2	107.639	68.4626	3.22489e-25	1.29307e-16		600	Contig00215	1031426
Contig00647__5105120_CC	PC2	97.1223	68.4587	6.51743e-23	1.29563e-16		601	Contig00215	1043134
Contig00215__284217_AA	PC2	98.1734	68.4428	3.83301e-23	1.3061e-16		602	Contig00215	1055893
Contig00095__2002874_GG	PC2	122.386	68.4078	1.90013e-28	1.32951e-16		603	Contig00215	1055933
Contig00822__440043_GG	PC2	97.1978	68.3952	6.27363e-23	1.338e-16		604	Contig00215	1062086
Contig01113__2719303_CC	PC2	124.886	68.3798	5.38956e-29	1.34851e-16		605	Contig00215	1126037
Contig00313__1397489_AA	PC2	104.365	68.345	1.68309e-24	1.37253e-16		606	Contig00215	1126292
Contig01207__21586_CC	PC2	107.22	68.3267	3.98484e-25	1.38531e-16		607	Contig00215	1131762
Contig00527__2300381_TT	PC2	109.687	68.3262	1.1478e-25	1.38565e-16		608	Contig00215	1147611
Contig01023__965310_GG	PC2	139.446	68.3177	3.51832e-32	1.39169e-16		609	Contig00215	1165500
Contig01130__1903919_CC	PC2	141.653	68.3138	1.15837e-32	1.39444e-16		610	Contig00215	1172056
Contig00611__431021_TT	PC2	144.927	68.3078	2.22751e-33	1.39864e-16		611	Contig00215	1181382
Contig01028__338141_CC	PC2	95.2893	68.2734	1.64497e-22	1.42329e-16		612	Contig00215	1181633
Contig01130__2590137_TT	PC2	95.2289	68.2678	1.69593e-22	1.42731e-16		613	Contig00215	1187124
Contig01029__953772_CC	PC2	99.0328	68.2293	2.4836e-23	1.45548e-16		614	Contig00215	123380
Contig01123__4375316_TT	PC2	95.5366	68.2277	1.45179e-22	1.45665e-16		615	Contig00215	1233876
Contig00239__721660_CC	PC2	95.1711	68.2227	1.74621e-22	1.46033e-16		616	Contig00215	1236720
Contig01023__2181034_CC	PC2	95.256	68.2187	1.6729e-22	1.46335e-16		617	Contig00215	1236739
Contig01130__92385_CC	PC2	95.5668	68.2172	1.42983e-22	1.46444e-16		618	Contig00215	1238662
Contig01207__142499_AA	PC2	129.671	68.2093	4.8364e-30	1.4703e-16		619	Contig00215	1238852
Contig00215__1055933_GG	PC2	146.946	68.2017	8.06463e-34	1.47601e-16		620	Contig00215	1238910
Contig00730__2294725_AA	PC2	98.3549	68.1539	3.49743e-23	1.51222e-16		621	Contig00215	1238913
Contig00730__2294731_TT	PC2	98.3549	68.1539	3.49743e-23	1.51222e-16		622	Contig00215	1240674
Contig01130__2372743_GG	PC2	107.603	68.145	3.28342e-25	1.51906e-16		623	Contig00215	1240842
Contig00611__431405_AA	PC2	145.151	68.1358	1.99052e-33	1.52614e-16		624	Contig00215	1240887
Contig01016__3443990_CC	PC2	103.644	68.1242	2.42154e-24	1.53514e-16		625	Contig00215	1241747
Contig00215__918041_AA	PC2	96.939	68.1019	7.14977e-23	1.55259e-16		626	Contig00215	1243723
Contig00215__1500078_CC	PC2	95.6548	68.0972	1.36766e-22	1.55629e-16		627	Contig00215	1261431
Contig00059__1017715_AA	PC2	94.9753	68.0944	1.9278e-22	1.55849e-16		628	Contig00215	1261713
Contig01130__2347017_GG	PC2	124.555	68.0839	6.36953e-29	1.56687e-16		629	Contig00215	1264223
Contig00647__4791433_AA	PC2	109.259	68.0811	1.42438e-25	1.56908e-16		630	Contig00215	1264282
Contig00647__4791504_CC	PC2	109.259	68.0811	1.42438e-25	1.56908e-16		631	Contig00215	1269648
Contig00611__431060_TT	PC2	104.576	68.0691	1.51276e-24	1.57862e-16		632	Contig00215	1272980
Contig00611__427947_AA	PC2	118.806	68.0629	1.15465e-27	1.58362e-16		633	Contig00215	1273060
Contig01023__981558_TT	PC2	115.431	68.0566	6.33367e-27	1.5887e-16		634	Contig00215	1275837
Contig01014__8566290_AA	PC2	144.447	68.0543	2.83729e-33	1.59057e-16		635	Contig00215	1278814
Contig00215__1464588_GG	PC2	105.216	68.0489	1.09518e-24	1.59488e-16		636	Contig00215	1280983
Contig00825__401502_GG	PC2	106.903	68.0478	4.67576e-25	1.59576e-16		637	Contig00215	1281925
Contig00611__467578_AA	PC2	136.897	68.0464	1.27015e-31	1.59695e-16		638	Contig00215	1285124
Contig00215__1552898_CC	PC2	101.382	68.0315	7.58535e-24	1.60901e-16		639	Contig00215	1301262
Contig00611__388686_AA	PC2	106.7	68.0298	5.17974e-25	1.6104e-16		640	Contig00215	1301270
Contig01130__1845843_GG	PC2	134.377	68.0223	4.51867e-31	1.61656e-16		641	Contig00215	1301288
Contig01130__1845558_CC	PC2	134.377	68.0223	4.51867e-31	1.61656e-16		642	Contig00215	1328555
Contig00520__2628459_GG	PC2	95.7114	68.0156	1.3291e-22	1.62203e-16		643	Contig00215	1336858
Contig01154__10724_GG	PC2	161.826	67.996	4.51599e-37	1.63826e-16		644	Contig00215	1336882
Contig00822__580341_AA	PC2	125.798	67.9895	3.40434e-29	1.64366e-16		645	Contig00215	1336905
Contig01023__2072385_CC	PC2	98.7561	67.9802	2.85594e-23	1.6515e-16		646	Contig00215	1336929
Contig01130__2771116_GG	PC2	128.114	67.9592	1.05954e-29	1.66914e-16		647	Contig00215	1336950
Contig00822__874086_TT	PC2	102.826	67.9455	3.6599e-24	1.68082e-16		648	Contig00215	1337150
Contig00523__2992717_GG	PC2	109.304	67.9319	1.39207e-25	1.69238e-16		649	Contig00215	1337181
Contig01113__2725217_CC	PC2	105.785	67.9296	8.21724e-25	1.69441e-16		650	Contig00215	1344323
Contig01123__2306225_AA	PC2	123.507	67.9267	1.08005e-28	1.69688e-16		651	Contig00215	1344347
Contig00086__10118835_GG	PC2	96.7045	67.904	8.0485e-23	1.71656e-16		652	Contig00215	1366788
Contig00610__7342612_CC	PC2	147.407	67.8874	6.39538e-34	1.73102e-16		653	Contig00215	1366811
Contig00611__137342_AA	PC2	128.32	67.8776	9.55449e-30	1.7397e-16		654	Contig00215	1366896
Contig01014__8566270_CC	PC2	142.016	67.8395	9.64846e-33	1.77361e-16		655	Contig00215	1375399
Contig01130__3720249_CC	PC2	134.661	67.8278	3.91652e-31	1.78414e-16		656	Contig00215	1375439
Contig00520__2611167_GG	PC2	155.089	67.8216	1.33901e-35	1.78974e-16		657	Contig00215	1375441
Contig01130__722147_TT	PC2	94.6892	67.8115	2.22747e-22	1.79897e-16		658	Contig00215	1377975
Contig01116__751355_CC	PC2	96.221	67.8076	1.02751e-22	1.80258e-16		659	Contig00215	1393973
Contig01016__4146971_TT	PC2	94.9773	67.7992	1.92581e-22	1.81026e-16		660	Contig00215	1394102
Contig00822__394908_CC	PC2	120.856	67.7832	4.10923e-28	1.82501e-16		661	Contig00215	1394193
Contig00527__4894494_TT	PC2	96.003	67.718	1.14712e-22	1.88633e-16		662	Contig00215	1395082
Contig00611__467800_AA	PC2	136.09	67.7167	1.90663e-31	1.88762e-16		663	Contig00215	1395141
Contig01032__1126149_GG	PC2	92.2882	67.6733	7.49307e-22	1.92956e-16		664	Contig00215	1395165
Contig00822__550168_GG	PC2	94.7429	67.6529	2.16794e-22	1.9497e-16		665	Contig00215	1395176
Contig01023__306140_AA	PC2	106.072	67.6392	7.11101e-25	1.96325e-16		666	Contig00215	1395365
Contig01130__139894_GG	PC2	94.2805	67.6359	2.73834e-22	1.96656e-16		667	Contig00215	1395393
Contig01025__782680_GG	PC2	94.02	67.6339	3.12351e-22	1.9685e-16		668	Contig00215	1402059
Contig01025__782695_GG	PC2	94.02	67.6339	3.12351e-22	1.9685e-16		669	Contig00215	1405151
Contig01025__782696_AA	PC2	94.02	67.6339	3.12351e-22	1.9685e-16		670	Contig00215	1405168
Contig00215__200440_GG	PC2	128.609	67.6065	8.25937e-30	1.99604e-16		671	Contig00215	1413759
Contig01029__959388_GG	PC2	101.462	67.5966	7.28453e-24	2.00616e-16		672	Contig00215	1414297
Contig00611__1208399_CC	PC2	117.569	67.5946	2.15437e-27	2.00813e-16		673	Contig00215	1414363
Contig01130__417630_CC	PC2	94.2926	67.5786	2.72173e-22	2.02453e-16		674	Contig00215	1414440
Contig01023__1945203_TT	PC2	92.7983	67.5783	5.79047e-22	2.02481e-16		675	Contig00215	1414787
Contig00095__1977676_GG	PC2	151.903	67.5592	6.65462e-35	2.04455e-16		676	Contig00215	141550
Contig01175__3099657_CC	PC2	93.2527	67.551	4.60269e-22	2.05308e-16		677	Contig00215	1432953
Contig00239__3308273_AA	PC1	91.1308	67.5502	1.34483e-21	2.05395e-16		678	Contig00215	1432997
Contig01130__1970508_GG	PC2	107.399	67.5408	3.63994e-25	2.06373e-16		679	Contig00215	1432999
Contig00611__1235604_GG	PC2	138.824	67.5361	4.81217e-32	2.06861e-16		680	Contig00215	1433108
Contig01130__213251_TT	PC2	118.207	67.5308	1.56168e-27	2.07423e-16		681	Contig00215	1433125
Contig01164__1424659_TT	PC2	103.676	67.5263	2.38233e-24	2.07892e-16		682	Contig00215	1456131
Contig01175__3390575_TT	PC2	126.59	67.5145	2.28432e-29	2.09141e-16		683	Contig00215	1456225
Contig01130__453596_CC	PC2	108.117	67.4718	2.53329e-25	2.13721e-16		684	Contig00215	1456229
Contig00646__9980825_AA	PC2	92.736	67.4618	5.97574e-22	2.14804e-16		685	Contig00215	1456407
Contig00822__434032_AA	PC2	93.8082	67.4166	3.47625e-22	2.19794e-16		686	Contig00215	1456413
Contig00610__1827041_GG	PC2	113.021	67.4075	2.1348e-26	2.20805e-16		687	Contig00215	1456414
Contig01032__8473837_TT	PC2	105.771	67.404	8.27851e-25	2.21201e-16		688	Contig00215	1464588
Contig01130__6036050_GG	PC2	119.44	67.4016	8.38741e-28	2.21468e-16		689	Contig00215	1485338
Contig01130__362638_AA	PC2	131.417	67.3824	2.00652e-30	2.23635e-16		690	Contig00215	1485391
Contig01023__1930466_GG	PC2	92.0643	67.355	8.3904e-22	2.26769e-16		691	Contig00215	1492640
Contig01130__1726384_TT	PC2	137.782	67.3452	8.13453e-32	2.27899e-16		692	Contig00215	1492748
Contig01130__1726447_CC	PC2	137.782	67.3452	8.13453e-32	2.27899e-16		693	Contig00215	1498641
Contig01130__362575_AA	PC2	140.441	67.3329	2.13227e-32	2.29318e-16		694	Contig00215	1498649
Contig01154__10724_AA	PC2	173.67	67.3319	1.16845e-39	2.2944e-16		695	Contig00215	1498940
Contig01194__16304_GG	PC2	136.717	67.3295	1.3908e-31	2.29713e-16		696	Contig00215	1500078
Contig00215__1261713_GG	PC2	101.864	67.3108	5.94705e-24	2.31902e-16		697	Contig00215	1500079
Contig00215__102853_TT	PC2	136.074	67.2637	1.92257e-31	2.37513e-16		698	Contig00215	1500130
Contig00730__2294909_TT	PC2	94.9312	67.2584	1.97122e-22	2.38154e-16		699	Contig00215	1500324
Contig00730__2294946_GG	PC2	94.9312	67.2584	1.97122e-22	2.38154e-16		700	Contig00215	1500415
Contig01014__8566256_CT	PC2	134.377	67.245	4.51828e-31	2.39778e-16		701	Contig00215	1503714
Contig00611__877025_AA	PC2	122.807	67.2446	1.53686e-28	2.39825e-16		702	Contig00215	1503744
Contig01130__1136506_GG	PC2	136.386	67.2303	1.64277e-31	2.41568e-16		703	Contig00215	1503977
Contig01029__927927_TT	PC2	98.3365	67.2263	3.53001e-23	2.42065e-16		704	Contig00215	151681
Contig01134__12830368_CC	PC2	112.802	67.2123	2.38425e-26	2.43789e-16		705	Contig00215	151745
Contig01130__1903955_AA	PC2	137.499	67.2108	9.37841e-32	2.43976e-16		706	Contig00215	1528241
Contig01130__6035887_CC	PC2	127.042	67.1954	1.81928e-29	2.45883e-16		707	Contig00215	1531426
Contig01194__16259_TT	PC2	133.807	67.1721	6.02099e-31	2.48814e-16		708	Contig00215	1531741
Contig00215__884294_TT	PC2	97.5747	67.1685	5.18622e-23	2.49264e-16		709	Contig00215	1539839
Contig01023__2884110_TT	PC2	93.2108	67.1579	4.70116e-22	2.50612e-16		710	Contig00215	1552590
Contig01023__342317_TT	PC2	99.4722	67.1494	1.98936e-23	2.51693e-16		711	Contig00215	1552808
Contig00647__3054624_TT	PC2	95.4255	67.131	1.53564e-22	2.54047e-16		712	Contig00215	1552862
Contig00613__1356592_AA	PC2	94.1571	67.1289	2.91453e-22	2.54328e-16		713	Contig00215	1552873
Contig01023__2884106_GG	PC2	93.4313	67.0877	4.20556e-22	2.59696e-16		714	Contig00215	1552898
Contig00111__2443597_AA	PC1	89.2444	67.0816	3.48937e-21	2.60492e-16		715	Contig00215	155475
Contig00822__394941_CC	PC2	112.978	67.0755	2.18146e-26	2.61305e-16		716	Contig00215	1555621
Contig01014__9758801_TT	PC2	94.8847	67.0506	2.018e-22	2.64628e-16		717	Contig00215	1568283
Contig00611__1037906_AA	PC2	129.009	67.0469	6.75049e-30	2.6513e-16		718	Contig00215	1568511
Contig01013__7112210_TT	PC2	98.5213	67.035	3.21552e-23	2.6673e-16		719	Contig00215	1568528
Contig00215__178627_CC	PC2	121.512	67.0193	2.9514e-28	2.68862e-16		720	Contig00215	1568532
Contig01159__2178846_TT	PC2	103.379	67.0103	2.76836e-24	2.70087e-16		721	Contig00215	1568542
Contig00527__4853566_TT	PC2	140.5	67.0038	2.0695e-32	2.70983e-16		722	Contig00215	1578888
Contig01029__708253_AA	PC2	96.8933	66.986	7.31666e-23	2.73443e-16		723	Contig00215	1578936
Contig01029__834109_CC	PC2	112.307	66.9687	3.06001e-26	2.75846e-16		724	Contig00215	1578938
Contig01194__120485_TT	PC2	129.066	66.9563	6.56059e-30	2.77594e-16		725	Contig00215	1579146
Contig01023__2089502_AA	PC2	96.3048	66.9438	9.84914e-23	2.79362e-16		726	Contig00215	1579160
Contig00524__8004054_AA	PC2	93.6503	66.9423	3.76503e-22	2.79572e-16		727	Contig00215	1579176
Contig00822__595194_AA	PC2	94.0852	66.9283	3.02231e-22	2.81566e-16		728	Contig00215	1579701
Contig00523__3467932_CC	PC2	96.5983	66.9222	8.49216e-23	2.82431e-16		729	Contig00215	1579809
Contig01130__2341198_TT	PC2	118.192	66.9	1.57404e-27	2.8563e-16		730	Contig00215	1579998
Contig00609__675422_CC	PC2	144.237	66.8796	3.15272e-33	2.88605e-16		731	Contig00215	1593931
Contig01023__374122_TT	PC2	91.8787	66.8478	9.21571e-22	2.933e-16		732	Contig00215	1593984
Contig00611__467551_GG	PC2	138.601	66.8449	5.38592e-32	2.93734e-16		733	Contig00215	1594228
Contig01175__3748618_CC	PC2	92.8275	66.8276	5.70565e-22	2.96315e-16		734	Contig00215	167969
Contig00609__652868_GG	PC2	179.02	66.8235	7.9307e-41	2.96937e-16		735	Contig00215	168607
Contig01207__52960_CC	PC2	135.176	66.8176	3.02163e-31	2.97822e-16		736	Contig00215	168631
Contig00215__1456414_GG	PC2	145.203	66.7983	1.93873e-33	3.00762e-16		737	Contig00215	178421
Contig01130__1795223_TT	PC2	116.499	66.7926	3.69573e-27	3.01628e-16		738	Contig00215	178627
Contig00523__3048454_GG	PC2	135.916	66.7854	2.08164e-31	3.02739e-16		739	Contig00215	179244
Contig01190__178742_CC	PC2	112.798	66.7714	2.38885e-26	3.04882e-16		740	Contig00215	179358
Contig00215__665887_GG	PC2	106.074	66.7521	7.10264e-25	3.07896e-16		741	Contig00215	180404
Contig01130__493595_GG	PC2	116.356	66.7463	3.97283e-27	3.08791e-16		742	Contig00215	180711
Contig00526__249061_CC	PC2	101.362	66.7305	7.66289e-24	3.11289e-16		743	Contig00215	182068
Contig01130__1509086_AA	PC2	91.6892	66.6943	1.01416e-21	3.17046e-16		744	Contig00215	183826
Contig00384__4482802_GG	PC2	124.186	66.6894	7.67133e-29	3.17833e-16		745	Contig00215	192247
Contig00029__34617_AA	PC2	127.872	66.6787	1.197e-29	3.19576e-16		746	Contig00215	200440
Contig01029__708253_GG	PC2	102.364	66.6727	4.62044e-24	3.20536e-16		747	Contig00215	200762
Contig00730__2294985_AA	PC2	94.2913	66.6635	2.72342e-22	3.22038e-16		748	Contig00215	200775
Contig00010__1641901_GG	PC2	116.443	66.6598	3.80165e-27	3.22654e-16		749	Contig00215	202030
Contig01130__362844_CC	PC2	120.282	66.6421	5.48815e-28	3.2556e-16		750	Contig00215	212739
Contig01130__725034_AA	PC2	144.412	66.6254	2.88715e-33	3.28334e-16		751	Contig00215	212858
Contig00215__1233876_AA	PC2	100.892	66.6119	9.71193e-24	3.30579e-16		752	Contig00215	218009
Contig00613__1356604_GG	PC2	92.859	66.6089	5.61571e-22	3.31092e-16		753	Contig00215	237421
Contig00523__220678_GG	PC2	98.9662	66.6036	2.56849e-23	3.31981e-16		754	Contig00215	240961
Contig00215__393479_CC	PC2	94.138	66.5937	2.94281e-22	3.33656e-16		755	Contig00215	243916
Contig01130__472496_GG	PC2	94.5696	66.5798	2.36623e-22	3.36012e-16		756	Contig00215	262486
Contig00215__1016944_GG	PC2	107.848	66.5591	2.90129e-25	3.39566e-16		757	Contig00215	264332
Contig00526__248916_CC	PC2	100.204	66.55	1.37465e-23	3.41138e-16		758	Contig00215	273108
Contig01023__981437_AA	PC2	99.4395	66.545	2.02251e-23	3.42002e-16		759	Contig00215	273221
Contig01130__723109_CC	PC2	110.48	66.5115	7.69165e-26	3.47858e-16		760	Contig00215	273405
Contig01130__1546317_AA	PC2	90.1614	66.4809	2.19503e-21	3.53304e-16		761	Contig00215	274093
Contig01016__3430394_CC	PC2	100.066	66.4761	1.47427e-23	3.54161e-16		762	Contig00215	281076
Contig01134__1118465_TT	PC2	92.7548	66.4707	5.91913e-22	3.55125e-16		763	Contig00215	281423
Contig00313__4638922_AA	PC1	94.2	66.4706	2.85204e-22	3.55153e-16		764	Contig00215	281431
Contig01025__782672_CC	PC2	91.1076	66.466	1.36066e-21	3.55984e-16		765	Contig00215	283855
Contig00215__284237_GG	PC2	93.1913	66.4636	4.74762e-22	3.56406e-16		766	Contig00215	284217
Contig01130__1324573_GG	PC2	145.124	66.4335	2.01787e-33	3.61901e-16		767	Contig00215	284237
Contig01130__488657_CC	PC2	92.3658	66.4153	7.20487e-22	3.65255e-16		768	Contig00215	292397
Contig01029__708494_GG	PC2	101.69	66.4142	6.49236e-24	3.6546e-16		769	Contig00215	292409
Contig00647__8576852_GG	PC2	94.4839	66.3941	2.47096e-22	3.69202e-16		770	Contig00215	306087
Contig00613__1356594_TT	PC2	92.4274	66.3927	6.98401e-22	3.69462e-16		771	Contig00215	306101
Contig01190__60871_TT	PC2	120.684	66.3733	4.48026e-28	3.73127e-16		772	Contig00215	33028
Contig00646__4938168_CC	PC2	90.9074	66.373	1.50555e-21	3.73188e-16		773	Contig00215	355038
Contig00215__1579998_AA	PC2	96.2551	66.3712	1.00994e-22	3.73517e-16		774	Contig00215	355232
Contig01130__1058910_GG	PC2	101.615	66.3592	6.74184e-24	3.75806e-16		775	Contig00215	355279
Contig01014__8566290_AG	PC2	129.983	66.3523	4.13299e-30	3.77122e-16		776	Contig00215	355577
Contig00029__36104_AA	PC2	123.586	66.349	1.03783e-28	3.77753e-16		777	Contig00215	356133
Contig01182__41871_AA	PC2	93.4142	66.3382	4.24195e-22	3.79823e-16		778	Contig00215	356146
Contig00647__15034885_CC	PC2	101.349	66.3352	7.71195e-24	3.804e-16		779	Contig00215	35867
Contig00215__1031426_CC	PC2	90.9457	66.3165	1.47669e-21	3.84027e-16		780	Contig00215	362848
Contig01016__4778005_GG	PC2	106.434	66.3163	5.92291e-25	3.84077e-16		781	Contig00215	369573
Contig00215__1579701_GG	PC2	96.3193	66.3151	9.77737e-23	3.84295e-16		782	Contig00215	39038
Contig00611__444801_TT	PC3	115.125	66.3001	7.38855e-27	3.87236e-16		783	Contig00215	393247
Contig00647__5002259_AA	PC2	93.2333	66.3001	4.64786e-22	3.87238e-16		784	Contig00215	393468
Contig00354__48185_CT	PC2	90.4553	66.2953	1.89202e-21	3.88182e-16		785	Contig00215	393479
Contig00822__439981_GG	PC2	92.0637	66.2717	8.39321e-22	3.92853e-16		786	Contig00215	394990
Contig00522__6287660_AA	PC2	103.314	66.2683	2.86066e-24	3.93536e-16		787	Contig00215	395315
Contig00824__9595567_AA	PC2	97.8121	66.2507	4.60029e-23	3.97067e-16		788	Contig00215	395319
Contig01011__2093531_TT	PC2	114.934	66.2392	8.13529e-27	3.99394e-16		789	Contig00215	395329
Contig00215__281431_GG	PC2	116.955	66.2273	2.9366e-27	4.01811e-16		790	Contig00215	401300
Contig00215__1402059_CC	PC2	129.68	66.2267	4.81519e-30	4.0194e-16		791	Contig00215	421279
Contig01130__149206_CC	PC2	90.613	66.222	1.7471e-21	4.02882e-16		792	Contig00215	421317
Contig01030__4088242_GG	PC2	101.625	66.2107	6.70833e-24	4.05197e-16		793	Contig00215	461876
Contig00824__3152620_AA	PC2	91.0395	66.2043	1.40836e-21	4.0652e-16		794	Contig00215	470792
Contig01016__2604904_AA	PC2	93.6797	66.1906	3.70953e-22	4.0936e-16		795	Contig00215	470813
Contig00215__1344323_GG	PC2	127.635	66.1894	1.34878e-29	4.0961e-16		796	Contig00215	473174
Contig00730__2220344_GG	PC2	92.1442	66.1732	8.05851e-22	4.1298e-16		797	Contig00215	479772
Contig01023__3700660_CC	PC2	93.544	66.1719	3.97273e-22	4.13259e-16		798	Contig00215	483592
Contig01014__8566270_CG	PC2	128.006	66.1651	1.1192e-29	4.14684e-16		799	Contig00215	483795
Contig00215__805412_AA	PC2	93.0863	66.1475	5.00641e-22	4.184e-16		800	Contig00215	489791
Contig01203__125529_TT	PC2	92.9621	66.1452	5.33057e-22	4.189e-16		801	Contig00215	489946
Contig01023__3538209_AA	PC2	91.6716	66.1224	1.02324e-21	4.23763e-16		802	Contig00215	50516
Contig00610__7342576_CC	PC2	116.064	66.1182	4.60217e-27	4.24685e-16		803	Contig00215	50541
Contig01023__989178_CC	PC2	110.187	66.1133	8.91673e-26	4.25729e-16		804	Contig00215	50584
Contig00822__428388_GG	PC2	117.731	66.1114	1.98595e-27	4.26146e-16		805	Contig00215	50811
Contig01112__1904903_TT	PC2	98.7536	66.1099	2.8595e-23	4.2646e-16		806	Contig00215	510502
Contig01023__985728_TT	PC2	143.883	66.0981	3.76902e-33	4.29019e-16		807	Contig00215	510532
Contig00647__6877793_TT	PC2	98.0101	66.0973	4.16249e-23	4.29209e-16		808	Contig00215	511432
Contig00509__25796_GG	PC2	98.0578	66.0943	4.06353e-23	4.29849e-16		809	Contig00215	517793
Contig01121__18405_TT	PC2	91.1693	66.0867	1.3189e-21	4.31519e-16		810	Contig00215	523516
Contig00526__249176_GG	PC2	99.3266	66.0832	2.14108e-23	4.32295e-16		811	Contig00215	526891
Contig01134__244135_GG	PC2	92.8031	66.08	5.77641e-22	4.3299e-16		812	Contig00215	527147
Contig01190__152643_GG	PC2	107.084	66.0758	4.26742e-25	4.33913e-16		813	Contig00215	52762
Contig01130__2368353_GG	PC2	89.1461	66.0346	3.66705e-21	4.43072e-16		814	Contig00215	546653
Contig00825__3093070_CC	PC1	94.4249	66.0318	2.54573e-22	4.43714e-16		815	Contig00215	546690
Contig00527__2166947_GG	PC2	110.706	66.0252	6.8638e-26	4.45195e-16		816	Contig00215	547878
Contig00354__46437_CC	PC2	113.311	66.0246	1.84411e-26	4.45337e-16		817	Contig00215	565011
Contig00029__36457_AA	PC2	112.336	66.0209	3.01659e-26	4.46171e-16		818	Contig00215	574804
Contig01130__727959_GG	PC2	140.815	66.0183	1.76621e-32	4.46751e-16		819	Contig00215	584009
Contig01130__360635_CC	PC2	90.9741	66.0143	1.45562e-21	4.47661e-16		820	Contig00215	586016
Contig01125__323380_TT	PC2	92.3153	65.9836	7.39122e-22	4.54693e-16		821	Contig00215	621902
Contig01134__1118573_GG	PC2	91.8065	65.9749	9.55818e-22	4.567e-16		822	Contig00215	624799
Contig00215__780297_AA	PC2	104.273	65.9711	1.76275e-24	4.57592e-16		823	Contig00215	631695
Contig01175__1644582_GG	PC2	102.975	65.9695	3.39462e-24	4.57944e-16		824	Contig00215	636911
Contig01023__306139_TT	PC2	101.523	65.9624	7.06257e-24	4.59602e-16		825	Contig00215	642634
Contig00215__960392_GG	PC2	108.979	65.9583	1.6398e-25	4.60576e-16		826	Contig00215	642660
Contig00825__3091917_TT	PC1	98.8788	65.9495	2.68436e-23	4.62633e-16		827	Contig00215	642671
Contig01011__2099327_GG	PC2	91.5865	65.9453	1.06817e-21	4.63604e-16		828	Contig00215	642723
Contig01029__912523_AA	PC2	92.2107	65.9343	7.79241e-22	4.66198e-16		829	Contig00215	643004
Contig00611__1160001_AA	PC2	122.532	65.9194	1.76582e-28	4.69756e-16		830	Contig00215	643040
Contig01013__7130219_TT	PC2	104.365	65.9119	1.68254e-24	4.71528e-16		831	Contig00215	651424
Contig01023__2187408_CC	PC2	89.5445	65.8969	2.99823e-21	4.75133e-16		832	Contig00215	652675
Contig00215__974137_TT	PC2	125.736	65.8965	3.51263e-29	4.75246e-16		833	Contig00215	652905
Contig01190__65659_AA	PC2	123.268	65.8915	1.21849e-28	4.76431e-16		834	Contig00215	665887
Contig01032__8471068_AA	PC2	101.674	65.8777	6.54468e-24	4.79778e-16		835	Contig00215	668217
Contig00111__535142_CC	PC2	101.335	65.8776	7.76689e-24	4.79802e-16		836	Contig00215	669070
Contig00111__535136_CC	PC2	102.656	65.867	3.98697e-24	4.82403e-16		837	Contig00215	723553
Contig00825__57006_TT	PC2	98.1557	65.8544	3.86743e-23	4.85492e-16		838	Contig00215	74295
Contig01023__2077650_AA	PC2	92.9039	65.8475	5.48965e-22	4.87203e-16		839	Contig00215	74581
Contig01130__1289411_CC	PC2	94.5345	65.8446	2.40859e-22	4.87915e-16		840	Contig00215	780297
Contig00239__3495138_GG	PC1	87.0014	65.8398	1.08442e-20	4.89103e-16		841	Contig00215	78247
Contig00087__1519032_GG	PC2	89.8121	65.8107	2.61883e-21	4.96374e-16		842	Contig00215	78313
Contig01130__92385_TT	PC2	141.24	65.8042	1.42574e-32	4.98025e-16		843	Contig00215	805412
Contig00215__546653_GG	PC2	95.5129	65.8011	1.46934e-22	4.98793e-16		844	Contig00215	809770
Contig00526__249080_CC	PC2	105.01	65.8005	1.21537e-24	4.98956e-16		845	Contig00215	810063
Contig01111__3814340_CC	PC2	103.723	65.7968	2.32714e-24	4.99893e-16		846	Contig00215	810862
Contig00086__12471560_TT	PC2	96.329	65.7898	9.72966e-23	5.01668e-16		847	Contig00215	811940
Contig01119__62584_AA	PC2	125.633	65.7837	3.69858e-29	5.03239e-16		848	Contig00215	827599
Contig00610__6785043_CC	PC2	91.357	65.7822	1.19957e-21	5.03617e-16		849	Contig00215	841408
Contig00609__787892_CC	PC2	94.1225	65.7655	2.96587e-22	5.07886e-16		850	Contig00215	841429
Contig01025__782678_AA	PC2	89.5774	65.7633	2.94877e-21	5.0847e-16		851	Contig00215	841446
Contig01190__169039_CC	PC2	117.187	65.7586	2.61299e-27	5.09689e-16		852	Contig00215	855788
Contig01175__717652_GG	PC2	91.8763	65.7569	9.22652e-22	5.10116e-16		853	Contig00215	855803
Contig00384__9196997_CC	PC2	93.9349	65.7523	3.26069e-22	5.11321e-16		854	Contig00215	881144
Contig00215__1043134_AA	PC2	90.5278	65.7521	1.824e-21	5.11368e-16		855	Contig00215	881220
Contig01023__3538305_CC	PC2	90.3006	65.74	2.04589e-21	5.14499e-16		856	Contig00215	881431
Contig01023__3538215_CC	PC2	90.3006	65.74	2.04589e-21	5.14499e-16		857	Contig00215	881474
Contig01013__1845444_AA	PC2	98.7858	65.7387	2.81346e-23	5.14852e-16		858	Contig00215	884161
Contig00215__1456413_AA	PC2	138.61	65.7357	5.36092e-32	5.15623e-16		859	Contig00215	884201
Contig00610__828536_AA	PC2	96.5344	65.7327	8.77076e-23	5.16431e-16		860	Contig00215	884294
Contig01159__2178870_TT	PC2	99.5983	65.7059	1.86668e-23	5.23479e-16		861	Contig00215	886593
Contig01159__2178860_AA	PC2	99.5983	65.7059	1.86668e-23	5.23479e-16		862	Contig00215	886602
Contig00523__3027141_GG	PC2	93.1962	65.7059	4.73591e-22	5.2349e-16		863	Contig00215	896556
Contig01016__5014489_AA	PC2	97.9386	65.6862	4.31549e-23	5.28745e-16		864	Contig00215	896629
Contig01016__5014416_CC	PC2	97.9386	65.6862	4.31549e-23	5.28745e-16		865	Contig00215	897397
Contig00825__53755_AA	PC2	90.7388	65.6674	1.63949e-21	5.33804e-16		866	Contig00215	902733
Contig00825__53764_CC	PC2	90.7388	65.6674	1.63949e-21	5.33804e-16		867	Contig00215	909315
Contig00313__699522_GG	PC1	97.708	65.6558	4.84866e-23	5.36971e-16		868	Contig00215	909492
Contig01130__138776_TT	PC2	92.5907	65.6513	6.43087e-22	5.38193e-16		869	Contig00215	918041
Contig01207__106314_TT	PC3	123.508	65.6326	1.07942e-28	5.43313e-16		870	Contig00215	926945
Contig00523__3059439_AA	PC2	167.234	65.6319	2.97437e-38	5.43517e-16		871	Contig00215	927201
Contig00730__3190432_GG	PC2	106.708	65.6088	5.15793e-25	5.49932e-16		872	Contig00215	928499
Contig00215__1328555_GG	PC2	138.916	65.6024	4.5953e-32	5.51724e-16		873	Contig00215	928811
Contig00646__6540788_GG	PC1	88.2053	65.5983	5.90019e-21	5.52878e-16		874	Contig00215	929109
Contig00612__2486185_GG	PC2	95.473	65.5543	1.49921e-22	5.65344e-16		875	Contig00215	929383
Contig00215__168607_GG	PC2	119.739	65.548	7.21674e-28	5.67167e-16		876	Contig00215	929523
Contig01115__1056642_TT	PC2	93.3134	65.5354	4.46349e-22	5.70803e-16		877	Contig00215	929629
Contig00822__292856_TT	PC2	88.8871	65.5352	4.17999e-21	5.70846e-16		878	Contig00215	931859
Contig00215__546690_GG	PC2	94.9432	65.5125	1.95932e-22	5.77451e-16		879	Contig00215	939679
Contig00781__710647_TT	PC2	88.302	65.51	5.61861e-21	5.78184e-16		880	Contig00215	94064
Contig01023__2092477_GG	PC2	92.0988	65.4735	8.24549e-22	5.89004e-16		881	Contig00215	94126
Contig01130__703054_CC	PC2	138.285	65.4632	6.31389e-32	5.92108e-16		882	Contig00215	94141
Contig01130__702975_GG	PC2	138.285	65.4632	6.31389e-32	5.92108e-16		883	Contig00215	94292
Contig00611__575089_AA	PC2	110.13	65.4322	9.17732e-26	6.01467e-16		884	Contig00215	942920
Contig00313__7955492_AA	PC2	97.2021	65.432	6.26007e-23	6.01527e-16		885	Contig00215	94468
Contig00614__2277240_GG	PC2	95.1187	65.4271	1.79305e-22	6.03033e-16		886	Contig00215	960392
Contig01130__2332380_TT	PC2	129.347	65.4239	5.69461e-30	6.04018e-16		887	Contig00215	960396
Contig00613__1356527_GG	PC2	90.1001	65.4214	2.26407e-21	6.04801e-16		888	Contig00215	960916
Contig00215__281423_TT	PC2	114.643	65.4211	9.42004e-27	6.0489e-16		889	Contig00215	962976
Contig01182__252014_GG	PC2	126.288	65.4194	2.65941e-29	6.05411e-16		890	Contig00215	965535
Contig01023__782522_CC	PC2	89.4313	65.4096	3.17467e-21	6.08417e-16		891	Contig00215	965554
Contig01112__7161543_TT	PC1	86.9433	65.4025	1.11677e-20	6.1062e-16		892	Contig00215	972131
Contig01175__1630161_CC	PC2	88.2266	65.393	5.83702e-21	6.13576e-16		893	Contig00215	973332
Contig00821__60545_GG	PC2	89.0292	65.3764	3.89028e-21	6.18769e-16		894	Contig00215	974137
Contig00527__729177_TT	PC2	93.2528	65.372	4.60249e-22	6.20152e-16		895	Contig00215	98207
Contig00730__3190407_GG	PC2	107.688	65.3676	3.14624e-25	6.21531e-16		896	Contig00217	1401770
Contig01118__420740_AA	PC2	127.231	65.366	1.65358e-29	6.22044e-16		897	Contig00217	1401870
Contig01130__109488_CC	PC2	111.724	65.347	4.10686e-26	6.28058e-16		898	Contig00217	2026513
Contig01130__471002_CC	PC2	140.222	65.3392	2.38028e-32	6.30546e-16		899	Contig00217	2347519
Contig01207__144597_TT	PC2	145.901	65.3122	1.36452e-33	6.39231e-16		900	Contig00217	848765
Contig01130__6071532_CC	PC2	103.867	65.309	2.16348e-24	6.40285e-16		901	Contig00239	2613658
Contig00609__607866_TT	PC2	164.595	65.2964	1.1215e-37	6.4439e-16		902	Contig00239	2683609
Contig01175__1644617_CC	PC2	99.6376	65.2938	1.82998e-23	6.45238e-16		903	Contig00239	2717380
Contig01130__2502451_TT	PC2	91.1555	65.293	1.32816e-21	6.45494e-16		904	Contig00239	2724553
Contig00215__1485338_GG	PC2	168.943	65.2916	1.25898e-38	6.45966e-16		905	Contig00239	2724877
Contig00522__6287652_AA	PC2	101.063	65.2719	8.91185e-24	6.52457e-16		906	Contig00239	2735809
Contig01014__8566314_AC	PC2	92.8772	65.2397	5.56417e-22	6.6319e-16		907	Contig00239	2772471
Contig01190__95204_TT	PC2	97.74	65.2333	4.77079e-23	6.65372e-16		908	Contig00239	2772728
Contig01115__1056814_CC	PC2	92.5699	65.2299	6.49869e-22	6.66496e-16		909	Contig00239	2776118
Contig00383__1024780_AA	PC2	103.414	65.2257	2.71929e-24	6.67925e-16		910	Contig00239	2808086
Contig00312__2009068_TT	PC2	91.9886	65.22	8.71774e-22	6.69857e-16		911	Contig00239	2826857
Contig00825__2942429_GG	PC2	108.025	65.215	2.65349e-25	6.7155e-16		912	Contig00239	2826861
Contig01016__4796346_AA	PC2	125.774	65.2056	3.44505e-29	6.74788e-16		913	Contig00239	2826993
Contig01130__1916738_CC	PC2	101.057	65.2042	8.93676e-24	6.75245e-16		914	Contig00239	2827107
Contig00215__811940_CC	PC2	162.997	65.2023	2.50494e-37	6.75904e-16		915	Contig00239	2832721
Contig00215__1336929_AA	PC2	92.5605	65.1839	6.52962e-22	6.82241e-16		916	Contig00239	2868503
Contig00215__1336905_TT	PC2	92.5605	65.1839	6.52962e-22	6.82241e-16		917	Contig00239	2875536
Contig00215__1336858_CC	PC2	92.5605	65.1839	6.52962e-22	6.82241e-16		918	Contig00239	2877503
Contig01029__909556_GG	PC2	96.76	65.1799	7.82628e-23	6.83629e-16		919	Contig00239	2914202
Contig00609__607893_CC	PC2	164.178	65.1744	1.38341e-37	6.8554e-16		920	Contig00239	2958533
Contig00730__2244041_AA	PC2	96.3017	65.1734	9.86445e-23	6.85887e-16		921	Contig00239	3011262
Contig00730__2244325_TT	PC2	96.3017	65.1734	9.86445e-23	6.85887e-16		922	Contig00239	3011285
Contig00609__713187_CC	PC2	150.996	65.1631	1.05041e-34	6.89488e-16		923	Contig00239	3011733
Contig01130__2264584_CC	PC2	92.9223	65.1627	5.43873e-22	6.89641e-16		924	Contig00239	3011746
Contig01130__1228581_TT	PC2	88.0563	65.1601	6.36184e-21	6.90526e-16		925	Contig00239	3011918
Contig00646__9980824_AA	PC2	87.6422	65.1587	7.84319e-21	6.91041e-16		926	Contig00239	3013652
Contig01023__2869358_GG	PC2	91.7199	65.1471	9.98536e-22	6.95112e-16		927	Contig00239	3032756
Contig01130__1882182_GG	PC2	99.1446	65.146	2.34723e-23	6.95489e-16		928	Contig00239	3033879
Contig00730__3197273_TT	PC2	105.234	65.1333	1.08527e-24	6.99976e-16		929	Contig00239	3033905
Contig00524__6273300_GG	PC2	95.0222	65.1183	1.88267e-22	7.0535e-16		930	Contig00239	3080279
Contig00822__671191_GG	PC2	92.0714	65.1168	8.36059e-22	7.05861e-16		931	Contig00239	3080282
Contig01112__4377628_AA	PC2	94.8572	65.0883	2.04625e-22	7.1617e-16		932	Contig00239	3080525
Contig00525__7019533_CC	PC2	112.556	65.0878	2.69999e-26	7.16325e-16		933	Contig00239	3134044
Contig01025__3408028_TT	PC2	128.983	65.0877	6.84097e-30	7.16368e-16		934	Contig00239	3134257
Contig00825__3114099_TT	PC1	90.6809	65.0833	1.68818e-21	7.17973e-16		935	Contig00239	3189496
Contig01130__140080_CC	PC2	144.069	65.0806	3.43083e-33	7.18973e-16		936	Contig00239	3214253
Contig00730__2294685_GG	PC2	90.5378	65.0805	1.81479e-21	7.19005e-16		937	Contig00239	3220131
Contig01112__9275846_AA	PC2	107.765	65.0592	3.02596e-25	7.26832e-16		938	Contig00239	3239097
Contig00366__9347_TT	PC2	136.77	65.055	1.35394e-31	7.28377e-16		939	Contig00239	3254699
Contig00611__1159713_TT	PC2	127.966	65.0499	1.14166e-29	7.30236e-16		940	Contig00239	3258826
Contig01113__2699616_AA	PC2	92.8668	65.0483	5.59358e-22	7.30844e-16		941	Contig00239	3258856
Contig00522__6287408_GG	PC2	99.828	65.0194	1.66221e-23	7.41661e-16		942	Contig00239	3259029
Contig01016__9375959_GG	PC2	93.3274	65.0165	4.43221e-22	7.42718e-16		943	Contig00239	3259096
Contig01011__5470888_GG	PC2	90.4579	65.0085	1.88954e-21	7.45756e-16		944	Contig00239	3262713
Contig00523__175260_GG	PC2	101.408	64.99	7.48624e-24	7.52797e-16		945	Contig00239	3262963
Contig00215__586016_GG	PC2	101.239	64.9768	8.15251e-24	7.57868e-16		946	Contig00239	3262974
Contig01130__125107_GG	PC2	89.0754	64.9675	3.8005e-21	7.61438e-16		947	Contig00239	3273347
Contig00215__281076_AA	PC2	131.042	64.9569	2.4238e-30	7.65528e-16		948	Contig00239	3273479
Contig01130__105543_GG	PC2	139.587	64.9491	3.27821e-32	7.68561e-16		949	Contig00239	3277273
Contig01120__66798_GG	PC2	109.772	64.9397	1.09925e-25	7.7224e-16		950	Contig00239	3278018
Contig00609__603337_CC	PC2	163.388	64.9229	2.05761e-37	7.78866e-16		951	Contig00239	3279806
Contig01203__125476_CC	PC2	89.6999	64.9214	2.77162e-21	7.79469e-16		952	Contig00239	3283587
Contig01130__362577_AA	PC2	122.431	64.9206	1.8575e-28	7.79775e-16		953	Contig00239	3308273
Contig00822__267808_GG	PC2	103.053	64.9051	3.26267e-24	7.85925e-16		954	Contig00239	3317992
Contig00215__643040_TT	PC2	168.551	64.8989	1.53324e-38	7.88407e-16		955	Contig00239	3318003
Contig00215__643004_TT	PC2	168.551	64.8989	1.53324e-38	7.88407e-16		956	Contig00239	3318018
Contig00609__607590_TT	PC2	163.353	64.8848	2.09506e-37	7.94058e-16		957	Contig00239	3318121
Contig01134__3161798_AA	PC2	86.3288	64.8726	1.52372e-20	7.99018e-16		958	Contig00239	3339868
Contig01011__2117857_AA	PC2	93.0317	64.8367	5.1463e-22	8.13675e-16		959	Contig00239	3349513
Contig01130__446050_TT	PC2	136.772	64.8165	1.35225e-31	8.22065e-16		960	Contig00239	3350986
Contig00086__2973826_GG	PC2	110.975	64.8116	5.99212e-26	8.24109e-16		961	Contig00239	3364145
Contig01207__189121_AA	PC2	141.701	64.7964	1.13031e-32	8.30505e-16		962	Contig00239	3382989
Contig00321__2859708_GG	PC2	126.677	64.7767	2.1858e-29	8.38866e-16		963	Contig00239	3385375
Contig00384__9270356_CC	PC2	94.2042	64.7737	2.84592e-22	8.40141e-16		964	Contig00239	3473585
Contig01023__798708_GG	PC2	94.2852	64.7707	2.73185e-22	8.41413e-16		965	Contig00239	3489681
Contig01130__360888_CC	PC2	141.539	64.7683	1.22657e-32	8.42424e-16		966	Contig00239	3489709
Contig00215__1405168_AA	PC2	100.741	64.7681	1.04837e-23	8.42514e-16		967	Contig00239	3495138
Contig00215__527147_AA	PC2	100.353	64.7501	1.27502e-23	8.50235e-16		968	Contig00239	3862810
Contig00215__1007537_CC	PC2	86.5596	64.7338	1.3559e-20	8.57329e-16		969	Contig00239	707233
Contig01115__7416974_GG	PC2	100.888	64.7297	9.73187e-24	8.59084e-16		970	Contig00239	715136
Contig00824__10273206_CC	PC2	143.738	64.7243	4.05374e-33	8.61454e-16		971	Contig00239	715285
Contig00215__1432999_TT	PC2	88.543	64.7167	4.97425e-21	8.64809e-16		972	Contig00239	721207
Contig01130__2332381_AA	PC2	126.914	64.7163	1.94044e-29	8.6497e-16		973	Contig00239	721660
Contig01011__2269722_AA	PC2	121.6	64.7133	2.82341e-28	8.6629e-16		974	Contig00239	721779
Contig01130__746970_AA	PC2	102.183	64.7014	5.0616e-24	8.71522e-16		975	Contig00239	733733
Contig01023__2092485_CC	PC2	90.5726	64.6859	1.78317e-21	8.78398e-16		976	Contig00239	733736
Contig00417__17198_GG	PC2	116.387	64.6799	3.90976e-27	8.81074e-16		977	Contig00261	95523
Contig01029__649037_TT	PC2	104.154	64.6791	1.87148e-24	8.8143e-16		978	Contig00275	1613487
Contig00730__2244047_GG	PC2	95.4816	64.6761	1.49273e-22	8.82813e-16		979	Contig00275	1613593
Contig01134__720057_GG	PC2	92.1418	64.6653	8.06824e-22	8.87631e-16		980	Contig00275	3595592
Contig00523__2941947_GG	PC2	154.403	64.6634	1.8904e-35	8.88495e-16		981	Contig00275	3773848
Contig00215__168631_CC	PC2	87.2468	64.6577	9.57923e-21	8.91077e-16		982	Contig00275	3773923
Contig01182__190392_CC	PC2	137.179	64.6527	1.1021e-31	8.93321e-16		983	Contig00275	382546
Contig00612__10818043_AA	PC2	142.068	64.6486	9.39787e-33	8.95176e-16		984	Contig00275	382573
Contig01016__3240305_GG	PC2	88.441	64.6355	5.23726e-21	9.01182e-16		985	Contig00275	382576
Contig00611__168381_TT	PC2	123.935	64.6206	8.70477e-29	9.08018e-16		986	Contig00275	382598
Contig01130__130699_CC	PC2	105.432	64.6203	9.82201e-25	9.08148e-16		987	Contig00275	408241
Contig01130__131238_AA	PC2	104.482	64.6087	1.58604e-24	9.13514e-16		988	Contig00275	408447
Contig01112__2091180_CC	PC2	87.1643	64.5979	9.98696e-21	9.18552e-16		989	Contig00275	540361
Contig01175__1644609_AA	PC2	97.6694	64.5953	4.94412e-23	9.19731e-16		990	Contig00275	609763
Contig01112__1279387_CC	PC2	97.9329	64.5934	4.32799e-23	9.20616e-16		991	Contig00275	609776
Contig00215__1030144_AA	PC2	89.4009	64.5927	3.22398e-21	9.20949e-16		992	Contig00275	609777
Contig00215__1029895_GG	PC2	89.4009	64.5927	3.22398e-21	9.20949e-16		993	Contig00275	609793
Contig00609__607593_GG	PC2	161.26	64.5886	6.0033e-37	9.22885e-16		994	Contig00275	609833
Contig01130__1690620_TT	PC2	94.9385	64.5832	1.9639e-22	9.25391e-16		995	Contig00275	609887
Contig01121__100946_TT	PC2	90.1669	64.5724	2.18896e-21	9.30483e-16		996	Contig00275	611860
Contig01120__65220_GG	PC2	89.4511	64.5656	3.14315e-21	9.33706e-16		997	Contig00275	612877
Contig00822__266630_GG	PC2	87.5387	64.5598	8.26472e-21	9.36445e-16		998	Contig00275	779118
Contig01130__446090_CC	PC2	135.137	64.5585	3.08198e-31	9.37087e-16		999	Contig00275	779222
Contig01028__3272826_GG	PC2	106.811	64.5452	4.89763e-25	9.43433e-16		1000	Contig00275	779342
Contig00354__72815_TT	PC2	100.727	64.5426	1.05578e-23	9.44678e-16		1001	Contig00275	779347
Contig00525__272164_CC	PC2	86.4297	64.5366	1.44794e-20	9.47535e-16		1002	Contig00275	779386
Contig01130__689575_TT	PC2	108.049	64.5109	2.62257e-25	9.60015e-16		1003	Contig00275	799994
Contig01023__989178_GG	PC2	111.102	64.5068	5.61971e-26	9.6202e-16		1004	Contig00275	800244
Contig00215__884201_AA	PC2	87.9407	64.5052	6.74467e-21	9.62786e-16		1005	Contig00275	800264
Contig00215__884161_AA	PC2	87.9407	64.5052	6.74467e-21	9.62786e-16		1006	Contig00275	800286
Contig01207__144597_GG	PC2	139.219	64.5029	3.94544e-32	9.63917e-16		1007	Contig00275	800312
Contig01016__5014463_GG	PC2	94.3023	64.4883	2.70842e-22	9.71051e-16		1008	Contig00275	807519
Contig00522__6287403_TT	PC2	99.5837	64.4828	1.88049e-23	9.73783e-16		1009	Contig00311	1482620
Contig01014__8566314_CC	PC2	91.2058	64.4805	1.29483e-21	9.74932e-16		1010	Contig00311	1524302
Contig00647__5002359_GG	PC2	87.8988	64.4802	6.88916e-21	9.75049e-16		1011	Contig00311	1552810
Contig00215__1579701_TT	PC2	118.225	64.4764	1.54818e-27	9.76974e-16		1012	Contig00311	1557910
Contig00822__292854_CC	PC2	86.9726	64.4633	1.10036e-20	9.83492e-16		1013	Contig00311	1567613
Contig00215__523516_AA	PC2	102.933	64.4532	3.46624e-24	9.88521e-16		1014	Contig00311	1567632
Contig00215__1172056_AA	PC2	91.9456	64.4512	8.90936e-22	9.8952e-16		1015	Contig00311	262545
Contig00610__7342442_TT	PC2	130.317	64.4497	3.49369e-30	9.903e-16		1016	Contig00311	2979731
Contig00215__1579998_GG	PC2	118.271	64.4496	1.51254e-27	9.90345e-16		1017	Contig00311	2982981
Contig01190__169153_CC	PC2	113.348	64.4449	1.81078e-26	9.92708e-16		1018	Contig00311	2983252
Contig01029__707844_AA	PC2	96.6112	64.4334	8.43681e-23	9.98521e-16		1019	Contig00311	3009809
Contig01023__2072573_TT	PC2	89.7078	64.4237	2.76065e-21	1.00344e-15		1020	Contig00311	3011357
Contig00824__10273233_GG	PC2	143.527	64.4128	4.50864e-33	1.00901e-15		1021	Contig00311	4264998
Contig00524__6273557_TT	PC2	93.012	64.4113	5.19773e-22	1.00978e-15		1022	Contig00311	4507568
Contig01190__169839_GG	PC2	140.059	64.4111	2.58438e-32	1.00986e-15		1023	Contig00311	4540038
Contig00524__1083334_TT	PC2	87.2029	64.4055	9.79425e-21	1.01277e-15		1024	Contig00311	4592009
Contig01124__3734891_TT	PC2	106.106	64.4043	6.98821e-25	1.01336e-15		1025	Contig00311	4650728
Contig01130__1934442_TT	PC2	133.372	64.4043	7.49736e-31	1.01337e-15		1026	Contig00311	4650896
Contig00215__1377975_GG	PC2	94.9604	64.3973	1.94231e-22	1.01696e-15		1027	Contig00311	5109802
Contig01130__157157_TT	PC2	103.726	64.3973	2.32311e-24	1.01699e-15		1028	Contig00311	5133744
Contig00822__758938_GG	PC2	92.409	64.3908	7.04913e-22	1.02033e-15		1029	Contig00311	7232790
Contig01112__8811867_TT	PC2	93.4345	64.3756	4.19878e-22	1.02824e-15		1030	Contig00311	7232810
Contig01130__6619338_GG	PC2	88.6722	64.3723	4.65964e-21	1.02994e-15		1031	Contig00311	7232821
Contig00524__6761063_AA	PC2	103.952	64.3359	2.07301e-24	1.04916e-15		1032	Contig00311	7232860
Contig00215__1030143_TT	PC2	88.9657	64.3029	4.01709e-21	1.06691e-15		1033	Contig00311	7254270
Contig00612__9411174_TT	PC2	86.2982	64.2867	1.54751e-20	1.07569e-15		1034	Contig00311	883670
Contig00522__6097361_GG	PC2	97.8761	64.2816	4.45397e-23	1.0785e-15		1035	Contig00311	883692
Contig01130__889330_AA	PC2	97.0388	64.2792	6.79819e-23	1.07977e-15		1036	Contig00312	1247349
Contig00215__1579809_AA	PC2	92.1024	64.2778	8.23049e-22	1.08055e-15		1037	Contig00312	1258202
Contig01124__2485642_GG	PC2	86.3041	64.2577	1.5429e-20	1.09165e-15		1038	Contig00312	1258283
Contig01190__119397_AA	PC2	162.057	64.2545	4.02007e-37	1.0934e-15		1039	Contig00312	1258480
Contig01130__460253_TT	PC2	151.806	64.2298	6.98748e-35	1.10719e-15		1040	Contig00312	1258486
Contig00523__188587_AA	PC2	95.0335	64.2285	1.87186e-22	1.10794e-15		1041	Contig00312	1258541
Contig00523__188556_CC	PC2	95.0335	64.2285	1.87186e-22	1.10794e-15		1042	Contig00312	1346778
Contig01130__1044019_GG	PC2	112.371	64.2282	2.96329e-26	1.10811e-15		1043	Contig00312	1364572
Contig01130__1682946_AA	PC2	106.906	64.2217	4.6677e-25	1.11178e-15		1044	Contig00312	1410033
Contig00215__94126_GG	PC2	163.946	64.2161	1.55447e-37	1.11494e-15		1045	Contig00312	1584573
Contig00612__2486252_TT	PC2	95.2084	64.2063	1.71365e-22	1.12049e-15		1046	Contig00312	1821700
Contig01134__1118483_CC	PC2	87.7414	64.2023	7.45978e-21	1.12276e-15		1047	Contig00312	1821986
Contig01130__889247_GG	PC2	97.7513	64.1947	4.74368e-23	1.1271e-15		1048	Contig00312	2009068
Contig00611__1036890_CC	PC2	114.843	64.1856	8.51886e-27	1.13234e-15		1049	Contig00312	2012167
Contig00612__10776792_GG	PC2	89.7194	64.1846	2.74455e-21	1.13291e-15		1050	Contig00312	2012176
Contig01113__7451446_TT	PC2	90.0019	64.1826	2.37937e-21	1.13406e-15		1051	Contig00312	2012350
Contig00313__10845681_TT	PC2	115.724	64.1622	5.46372e-27	1.14588e-15		1052	Contig00312	2025314
Contig00730__2294982_CC	PC2	88.0349	64.1613	6.431e-21	1.14639e-15		1053	Contig00312	2025316
Contig01011__2117712_CC	PC2	91.0033	64.1547	1.43434e-21	1.15023e-15		1054	Contig00312	2025343
Contig00215__1405168_GG	PC2	89.4029	64.154	3.22067e-21	1.15065e-15		1055	Contig00312	2025354
Contig00526__281592_TT	PC2	96.6519	64.1466	8.26524e-23	1.15498e-15		1056	Contig00312	244172
Contig00215__1181382_GG	PC2	103.29	64.1286	2.89448e-24	1.1656e-15		1057	Contig00312	246502
Contig00525__6868950_TT	PC2	90.6914	64.1284	1.67921e-21	1.16568e-15		1058	Contig00312	428882
Contig00215__356133_CC	PC2	133.155	64.1174	8.3613e-31	1.17221e-15		1059	Contig00312	441438
Contig01029__707844_GG	PC2	85.3226	64.1148	2.53452e-20	1.17375e-15		1060	Contig00312	454894
Contig01130__1239349_AA	PC2	87.1775	64.0985	9.9205e-21	1.18351e-15		1061	Contig00312	454951
Contig00520__2611086_TT	PC2	86.7811	64.0921	1.21223e-20	1.18738e-15		1062	Contig00312	716536
Contig00215__1301262_TT	PC2	100.39	64.0896	1.25133e-23	1.18886e-15		1063	Contig00312	861924
Contig00215__1366896_GG	PC2	118.237	64.0814	1.53868e-27	1.19386e-15		1064	Contig00313	10674671
Contig01130__140072_CC	PC2	138.838	64.0639	4.77807e-32	1.20446e-15		1065	Contig00313	10720546
Contig00730__2243479_CC	PC2	91.498	64.0622	1.11707e-21	1.20551e-15		1066	Contig00313	10837608
Contig00610__1171794_CC	PC2	110.25	64.0572	8.64001e-26	1.20856e-15		1067	Contig00313	10837647
Contig00525__6874640_AA	PC2	115.089	64.0566	7.52339e-27	1.20898e-15		1068	Contig00313	10837662
Contig01115__1056851_CC	PC2	90.5022	64.0546	1.84775e-21	1.21018e-15		1069	Contig00313	10837679
Contig00610__1172433_TT	PC2	90.5369	64.0526	1.81557e-21	1.21143e-15		1070	Contig00313	10837683
Contig01016__3430223_CC	PC2	91.2406	64.0522	1.27223e-21	1.21168e-15		1071	Contig00313	10845681
Contig00215__965554_AA	PC2	97.0445	64.0493	6.77855e-23	1.21345e-15		1072	Contig00313	10847866
Contig01130__216251_GG	PC2	86.938	64.0402	1.11978e-20	1.21904e-15		1073	Contig00313	10847893
Contig00215__1402059_AA	PC2	89.5542	64.0349	2.98353e-21	1.22235e-15		1074	Contig00313	10847896
Contig01190__153014_CC	PC2	122.852	63.9985	1.50238e-28	1.24513e-15		1075	Contig00313	10847904
Contig00461__2718529_AA	PC2	114.754	63.9911	8.91095e-27	1.24984e-15		1076	Contig00313	10847929
Contig01130__360635_TT	PC2	131.948	63.9891	1.53591e-30	1.25107e-15		1077	Contig00313	10847947
Contig00215__723553_AA	PC2	90.7593	63.9891	1.62261e-21	1.25107e-15		1078	Contig00313	10847948
Contig01130__142453_TT	PC2	86.2793	63.9887	1.56239e-20	1.25135e-15		1079	Contig00313	10848122
Contig01029__909527_GG	PC2	93.1739	63.9762	4.78953e-22	1.25929e-15		1080	Contig00313	10848793
Contig00215__1485338_AA	PC2	87.643	63.9717	7.84026e-21	1.2622e-15		1081	Contig00313	10848875
Contig00612__2410341_GG	PC2	85.1941	63.9653	2.70472e-20	1.26629e-15		1082	Contig00313	10848896
Contig00612__2410477_TT	PC2	85.1941	63.9653	2.70472e-20	1.26629e-15		1083	Contig00313	10891169
Contig00112__4425484_AA	PC2	84.4137	63.9631	4.01365e-20	1.2677e-15		1084	Contig00313	10891192
Contig00215__1456225_TT	PC2	92.9529	63.9561	5.35532e-22	1.27221e-15		1085	Contig00313	10891209
Contig01130__2219339_GG	PC2	100.305	63.9551	1.30663e-23	1.2729e-15		1086	Contig00313	10934107
Contig00111__528170_AA	PC2	104.468	63.9501	1.59726e-24	1.27614e-15		1087	Contig00313	10934112
Contig00215__1337181_CC	PC2	90.2992	63.946	2.04738e-21	1.27879e-15		1088	Contig00313	10934113
Contig01130__349866_GG	PC2	98.3755	63.9417	3.4612e-23	1.28153e-15		1089	Contig00313	10934137
Contig01023__2072550_GG	PC2	90.6609	63.9406	1.70532e-21	1.28228e-15		1090	Contig00313	11045581
Contig00313__10837647_TT	PC2	98.647	63.9337	3.01769e-23	1.28676e-15		1091	Contig00313	1105983
Contig00822__77936_GG	PC2	89.9566	63.9258	2.43437e-21	1.29196e-15		1092	Contig00313	1105989
Contig01130__2040535_GG	PC2	99.1635	63.9182	2.32497e-23	1.29692e-15		1093	Contig00313	1106065
Contig00519__2054381_GG	PC1	114.058	63.9139	1.26553e-26	1.29975e-15		1094	Contig00313	11118967
Contig01130__2591853_GG	PC2	104.42	63.9129	1.63661e-24	1.30043e-15		1095	Contig00313	11119055
Contig00313__7170001_TT	PC2	87.1387	63.9126	1.01171e-20	1.30064e-15		1096	Contig00313	11124172
Contig00215__292409_CC	PC2	130.404	63.9108	3.34311e-30	1.3018e-15		1097	Contig00313	1397489
Contig01023__1950575_GG	PC2	87.1872	63.8933	9.87229e-21	1.31345e-15		1098	Contig00313	1398264
Contig00824__10300797_GG	PC2	147.563	63.8921	5.90954e-34	1.31425e-15		1099	Contig00313	1810579
Contig00824__10300746_TT	PC2	147.563	63.8921	5.90954e-34	1.31425e-15		1100	Contig00313	2458423
Contig01121__130091_AA	PC2	85.6702	63.8895	2.12589e-20	1.31596e-15		1101	Contig00313	2902107
Contig01130__1795450_AA	PC2	111.131	63.8883	5.53848e-26	1.31678e-15		1102	Contig00313	3153433
Contig01123__4656870_CC	PC2	110.283	63.8867	8.49428e-26	1.31785e-15		1103	Contig00313	330994
Contig00825__3095387_CC	PC1	88.3399	63.8771	5.5121e-21	1.32427e-15		1104	Contig00313	336491
Contig00215__1500324_AA	PC2	124.985	63.8751	5.12769e-29	1.32565e-15		1105	Contig00313	337670
Contig00215__621902_TT	PC2	133.125	63.8694	8.49124e-31	1.3295e-15		1106	Contig00313	3461104
Contig00111__528196_AA	PC2	106	63.8642	7.37427e-25	1.33299e-15		1107	Contig00313	366563
Contig00095__1961972_GG	PC2	143.413	63.859	4.7735e-33	1.33653e-15		1108	Contig00313	366580
Contig01023__2092686_AA	PC2	88.3491	63.8545	5.48635e-21	1.33953e-15		1109	Contig00313	3813793
Contig00647__5002301_AA	PC2	87.8559	63.8467	7.04013e-21	1.34488e-15		1110	Contig00313	3815611
Contig01115__1059884_GG	PC2	96.3706	63.8463	9.52709e-23	1.34512e-15		1111	Contig00313	3815619
Contig00822__550149_GG	PC2	122.132	63.8429	2.15929e-28	1.34747e-15		1112	Contig00313	3947403
Contig00215__1432997_GG	PC2	86.695	63.8406	1.26614e-20	1.34902e-15		1113	Contig00313	4031712
Contig01112__9275844_AA	PC2	102.164	63.8399	5.11129e-24	1.34951e-15		1114	Contig00313	4120481
Contig01112__9275824_AA	PC2	102.164	63.8399	5.11129e-24	1.34951e-15		1115	Contig00313	4251735
Contig01115__1059849_GG	PC2	96.35	63.8383	9.62662e-23	1.3506e-15		1116	Contig00313	4251879
Contig00215__651424_TT	PC2	102.672	63.8372	3.95571e-24	1.35141e-15		1117	Contig00313	4251967
Contig00822__434032_TT	PC2	135.289	63.8356	2.85433e-31	1.35248e-15		1118	Contig00313	4473716
Contig00524__5162181_AA	PC2	108.716	63.831	1.87248e-25	1.35566e-15		1119	Contig00313	4583440
Contig00662__915_GG	PC2	153.674	63.8281	2.72909e-35	1.3576e-15		1120	Contig00313	4638922
Contig01178__1916537_GG	PC2	87.5495	63.8209	8.21973e-21	1.36259e-15		1121	Contig00313	4877341
Contig00313__4251735_CC	PC2	88.5084	63.8103	5.06199e-21	1.36997e-15		1122	Contig00313	4877368
Contig00312__2012350_AA	PC2	91.4194	63.8011	1.16233e-21	1.37637e-15		1123	Contig00313	510204
Contig01182__46912_CC	PC2	105.527	63.7996	9.3615e-25	1.37742e-15		1124	Contig00313	510224
Contig01113__1882141_GG	PC2	86.9986	63.7976	1.08597e-20	1.3788e-15		1125	Contig00313	5715875
Contig01130__735948_GG	PC2	129.831	63.7903	4.46171e-30	1.38392e-15		1126	Contig00313	6021782
Contig01130__735647_GG	PC2	129.831	63.7903	4.46171e-30	1.38392e-15		1127	Contig00313	638838
Contig01130__735969_AA	PC2	129.831	63.7903	4.46171e-30	1.38392e-15		1128	Contig00313	638869
Contig01130__73653_AA	PC2	90.7383	63.7897	1.63984e-21	1.38432e-15		1129	Contig00313	642760
Contig01023__2077835_TT	PC2	88.1054	63.7694	6.20593e-21	1.39869e-15		1130	Contig00313	642766
Contig01130__125107_AA	PC2	150.235	63.7447	1.54039e-34	1.41637e-15		1131	Contig00313	6428115
Contig01130__125021_CC	PC2	150.235	63.7447	1.54039e-34	1.41637e-15		1132	Contig00313	6428316
Contig01112__4264740_CC	PC2	154.974	63.7435	1.41874e-35	1.41717e-15		1133	Contig00313	6428367
Contig00313__10837679_GG	PC2	98.6312	63.7376	3.04194e-23	1.42144e-15		1134	Contig00313	643095
Contig00215__1456229_AA	PC2	92.105	63.7364	8.21988e-22	1.42229e-15		1135	Contig00313	67881
Contig00646__4949716_CC	PC2	88.3177	63.7278	5.57436e-21	1.42857e-15		1136	Contig00313	679226
Contig00215__1500079_CC	PC2	120.552	63.7262	4.78895e-28	1.42972e-15		1137	Contig00313	679240
Contig00822__267614_TT	PC2	99.111	63.726	2.38742e-23	1.42982e-15		1138	Contig00313	679451
Contig00215__1238662_TT	PC2	84.7358	63.7246	3.41027e-20	1.43085e-15		1139	Contig00313	698927
Contig00215__1238913_GG	PC2	84.7358	63.7246	3.41027e-20	1.43085e-15		1140	Contig00313	699522
Contig00215__1432953_TT	PC2	129.019	63.7224	6.71648e-30	1.43248e-15		1141	Contig00313	699777
Contig00215__1432999_CC	PC2	129.019	63.7224	6.71648e-30	1.43248e-15		1142	Contig00313	702995
Contig00215__1043134_GG	PC2	107.615	63.7093	3.26427e-25	1.44204e-15		1143	Contig00313	703003
Contig00523__204301_GG	PC2	117.887	63.7058	1.83518e-27	1.44458e-15		1144	Contig00313	703061
Contig00523__204353_CC	PC2	117.887	63.7058	1.83518e-27	1.44458e-15		1145	Contig00313	711103
Contig00111__528221_CC	PC2	103.507	63.7027	2.59495e-24	1.44687e-15		1146	Contig00313	711124
Contig00523__3893171_GG	PC2	87.0559	63.69	1.05497e-20	1.45624e-15		1147	Contig00313	711152
Contig00611__1036247_GG	PC2	132.11	63.6883	1.41534e-30	1.45746e-15		1148	Contig00313	711193
Contig00215__574804_AA	PC2	132.465	63.688	1.18403e-30	1.45769e-15		1149	Contig00313	711197
Contig01013__7107976_GG	PC2	87.1104	63.6826	1.02631e-20	1.46167e-15		1150	Contig00313	711216
Contig01023__2869314_CC	PC2	87.1205	63.6681	1.02108e-20	1.47253e-15		1151	Contig00313	7152791
Contig00313__10848793_GG	PC2	91.4317	63.6659	1.15508e-21	1.47412e-15		1152	Contig00313	7170001
Contig00215__1240887_TT	PC2	90.2547	63.6503	2.09396e-21	1.48585e-15		1153	Contig00313	7195094
Contig00822__215168_AA	PC2	118.982	63.642	1.05669e-27	1.49211e-15		1154	Contig00313	7205039
Contig01032__3174899_TT	PC2	84.7414	63.6405	3.40047e-20	1.49325e-15		1155	Contig00313	7205346
Contig00313__9163499_TT	PC2	91.7985	63.6389	9.59671e-22	1.49447e-15		1156	Contig00313	7215603
Contig00525__7090866_TT	PC2	96.4595	63.6337	9.10873e-23	1.49841e-15		1157	Contig00313	7215946
Contig00825__3093070_GG	PC1	98.0607	63.6257	4.05744e-23	1.50457e-15		1158	Contig00313	7662230
Contig01164__1562948_AA	PC2	85.8303	63.6112	1.96057e-20	1.51564e-15		1159	Contig00313	7754298
Contig00647__1084456_AA	PC2	86.5342	63.6095	1.37341e-20	1.51696e-15		1160	Contig00313	7858637
Contig01163__1209077_CC	PC2	109.71	63.6031	1.13433e-25	1.52186e-15		1161	Contig00313	7955492
Contig00825__130695_TT	PC2	97.9803	63.5852	4.2256e-23	1.53578e-15		1162	Contig00313	7955579
Contig01112__4377379_CC	PC2	90.4281	63.5799	1.9182e-21	1.53995e-15		1163	Contig00313	807410
Contig01023__2111936_TT	PC2	87.1047	63.5748	1.02928e-20	1.54395e-15		1164	Contig00313	8109339
Contig00526__299882_CC	PC2	87.9519	63.5706	6.70665e-21	1.54721e-15		1165	Contig00313	8132977
Contig01016__2722262_AA	PC2	86.6877	63.5646	1.27085e-20	1.55193e-15		1166	Contig00313	8133139
Contig00215__1456225_CC	PC2	143.74	63.5636	4.04954e-33	1.55275e-15		1167	Contig00313	9163499
Contig01130__974573_CC	PC2	91.0353	63.5619	1.41132e-21	1.55406e-15		1168	Contig00313	9508156
Contig01124__1127274_AA	PC2	144.533	63.5327	2.71748e-33	1.57724e-15		1169	Contig00313	9515237
Contig01130__723172_AA	PC2	110.039	63.515	9.60746e-26	1.5915e-15		1170	Contig00313	965404
Contig01023__5677756_CC	PC2	108.275	63.5141	2.33957e-25	1.59223e-15		1171	Contig00313	9752116
Contig00313__4251879_GG	PC2	88.0641	63.511	6.3367e-21	1.59477e-15		1172	Contig00314	1496110
Contig01130__178637_CC	PC2	89.1734	63.5104	3.61688e-21	1.5952e-15		1173	Contig00314	398285
Contig01112__9275889_TT	PC2	101.308	63.5039	7.87297e-24	1.60049e-15		1174	Contig00314	989701
Contig00822__741773_CC	PC2	96.9322	63.492	7.17407e-23	1.61023e-15		1175	Contig00315	10570796
Contig01182__252332_CC	PC2	119.99	63.466	6.35675e-28	1.63155e-15		1176	Contig00315	1062727
Contig01130__1753769_GG	PC2	123.359	63.4615	1.16344e-28	1.63531e-15		1177	Contig00315	1151512
Contig01130__1833505_CC	PC2	128.437	63.4431	9.00489e-30	1.65064e-15		1178	Contig00315	1178266
Contig01194__10105_TT	PC2	103.109	63.4323	3.17159e-24	1.65971e-15		1179	Contig00315	118090
Contig00609__578530_CC	PC2	116.905	63.4289	3.01104e-27	1.66259e-15		1180	Contig00315	118113
Contig00215__1301270_AA	PC2	99.3181	63.4207	2.15033e-23	1.66957e-15		1181	Contig00315	1193799
Contig00215__1366811_GG	PC2	111.446	63.4196	4.72421e-26	1.6705e-15		1182	Contig00315	1196747
Contig00520__7614056_GG	PC2	114.142	63.3994	1.21303e-26	1.68766e-15		1183	Contig00315	1223480
Contig00822__663065_AA	PC2	124.108	63.395	7.97623e-29	1.69151e-15		1184	Contig00315	123459
Contig01130__1224721_AA	PC2	93.9205	63.39	3.28462e-22	1.69576e-15		1185	Contig00315	123703
Contig01130__1071687_CC	PC2	149.194	63.3855	2.60105e-34	1.69965e-15		1186	Contig00315	137386
Contig01130__178637_GG	PC2	122.829	63.3754	1.52034e-28	1.7084e-15		1187	Contig00315	137398
Contig00518__2118805_TT	PC2	84.287	63.37	4.27914e-20	1.71305e-15		1188	Contig00315	137651
Contig00215__1456229_TT	PC2	143.671	63.3675	4.19332e-33	1.71524e-15		1189	Contig00315	14172211
Contig01011__2099327_AG	PC2	86.574	63.3634	1.34604e-20	1.71878e-15		1190	Contig00315	14172270
Contig00824__6749660_AA	PC2	87.2492	63.3503	9.56731e-21	1.7303e-15		1191	Contig00315	1600558
Contig00215__1366788_TT	PC2	106.668	63.3364	5.2638e-25	1.74251e-15		1192	Contig00315	1600881
Contig01023__1925322_GG	PC2	85.0916	63.3249	2.84853e-20	1.75276e-15		1193	Contig00315	1607251
Contig01130__238434_TT	PC2	85.0578	63.32	2.89763e-20	1.75707e-15		1194	Contig00315	1625621
Contig01130__1881959_AA	PC2	114.943	63.2872	8.10081e-27	1.78664e-15		1195	Contig00315	163819
Contig01130__135342_GG	PC2	106.698	63.2863	5.184e-25	1.78743e-15		1196	Contig00315	1641887
Contig01134__1318260_CC	PC2	98.7534	63.2753	2.85987e-23	1.79746e-15		1197	Contig00315	1683718
Contig01120__649678_TT	PC2	83.8276	63.269	5.39855e-20	1.80317e-15		1198	Contig00315	1707032
Contig00215__1240887_CC	PC2	100.607	63.2586	1.12148e-23	1.81279e-15		1199	Contig00315	197965
Contig01112__9275892_TT	PC2	100.831	63.257	1.00199e-23	1.81425e-15		1200	Contig00315	198848
Contig00825__451145_AA	PC2	84.8061	63.2437	3.2911e-20	1.8265e-15		1201	Contig00315	198918
Contig00825__451139_TT	PC2	84.8061	63.2437	3.2911e-20	1.8265e-15		1202	Contig00315	294067
Contig01190__65759_GG	PC2	113.664	63.2435	1.54352e-26	1.82669e-15		1203	Contig00315	3143354
Contig00825__2713109_CC	PC2	93.6664	63.2377	3.73445e-22	1.83211e-15		1204	Contig00315	3150092
Contig00059__1017939_AA	PC2	84.7497	63.2339	3.38635e-20	1.83566e-15		1205	Contig00315	3150133
Contig01113__16910014_GG	PC1	81.851	63.2203	1.46744e-19	1.84838e-15		1206	Contig00315	3150152
Contig00612__10749758_CC	PC2	91.9282	63.2152	8.98807e-22	1.85316e-15		1207	Contig00315	3150179
Contig00215__1456407_GG	PC2	96.2809	63.2107	9.96882e-23	1.85733e-15		1208	Contig00315	3634757
Contig00029__36147_GG	PC2	138.428	63.2095	5.87491e-32	1.85851e-15		1209	Contig00315	3720423
Contig00824__10301904_TT	PC2	95.1156	63.1971	1.79585e-22	1.87026e-15		1210	Contig00315	3720480
Contig01130__1170834_CC	PC2	116.096	63.168	4.52888e-27	1.89806e-15		1211	Contig00315	3720482
Contig01023__1021558_TT	PC2	134.964	63.1676	3.36185e-31	1.89842e-15		1212	Contig00315	4230459
Contig01130__470913_AA	PC2	129.814	63.1579	4.49938e-30	1.9078e-15		1213	Contig00315	4234120
Contig01130__470942_CC	PC2	129.814	63.1579	4.49938e-30	1.9078e-15		1214	Contig00315	438338
Contig00646__9993049_GG	PC2	84.2362	63.1543	4.39056e-20	1.9113e-15		1215	Contig00315	4520594
Contig01013__7107813_CC	PC2	85.8146	63.1467	1.97618e-20	1.91869e-15		1216	Contig00315	476586
Contig00520__3812551_CC	PC1	100.183	63.1329	1.38933e-23	1.93218e-15		1217	Contig00315	4790225
Contig01130__238168_GG	PC2	84.6789	63.1279	3.50968e-20	1.93715e-15		1218	Contig00315	4790249
Contig01130__167357_AA	PC2	112.125	63.1243	3.35425e-26	1.94064e-15		1219	Contig00315	533085
Contig01175__3612909_AA	PC2	85.4951	63.118	2.32273e-20	1.94689e-15		1220	Contig00315	551094
Contig01115__1056813_AA	PC2	87.0248	63.1088	1.0717e-20	1.956e-15		1221	Contig00315	563270
Contig00384__8237918_CC	PC2	104.715	63.1069	1.4103e-24	1.95782e-15		1222	Contig00315	563323
Contig01016__2466895_CC	PC2	117.154	63.0988	2.65663e-27	1.96591e-15		1223	Contig00315	56764
Contig00523__2941863_CC	PC2	153.481	63.0899	3.00654e-35	1.97485e-15		1224	Contig00315	56848
Contig00313__10837608_CC	PC2	96.5609	63.0895	8.65386e-23	1.97522e-15		1225	Contig00315	5828935
Contig01130__1671427_AA	PC2	102.477	63.0849	4.36406e-24	1.9799e-15		1226	Contig00315	584522
Contig00112__4425536_TT	PC2	82.6508	63.0691	9.79096e-20	1.9958e-15		1227	Contig00315	596101
Contig01130__2617341_CC	PC2	115.597	63.0664	5.82456e-27	1.99859e-15		1228	Contig00315	596363
Contig00215__1344347_TT	PC2	85.8853	63.0565	1.90678e-20	2.00858e-15		1229	Contig00315	6204541
Contig01023__269674_TT	PC2	91.559	63.052	1.08316e-21	2.01316e-15		1230	Contig00315	6219577
Contig00822__178376_AA	PC2	89.635	63.0495	2.86414e-21	2.01576e-15		1231	Contig00315	62352
Contig01016__2723246_TT	PC2	88.7191	63.0381	4.55042e-21	2.02749e-15		1232	Contig00315	6321406
Contig01016__2723154_GG	PC2	88.7191	63.0381	4.55042e-21	2.02749e-15		1233	Contig00315	6634850
Contig01016__2723183_CC	PC2	88.7191	63.0381	4.55042e-21	2.02749e-15		1234	Contig00315	6686367
Contig01130__2134311_TT	PC2	97.1822	63.0373	6.32336e-23	2.02826e-15		1235	Contig00315	6686369
Contig00523__3048449_AA	PC2	147.365	63.0214	6.53026e-34	2.04469e-15		1236	Contig00315	6862011
Contig01130__2350033_AA	PC2	105.264	63.0202	1.06902e-24	2.04595e-15		1237	Contig00315	6862014
Contig00215__929629_GG	PC2	84.7025	63.0134	3.46807e-20	2.05303e-15		1238	Contig00315	6862240
Contig01023__2111708_GG	PC2	85.7651	62.9752	2.02635e-20	2.09324e-15		1239	Contig00315	6862242
Contig00215__1395176_TT	PC2	87.7837	62.975	7.30195e-21	2.09346e-15		1240	Contig00315	6862255
Contig00522__6529337_TT	PC2	84.4582	62.9745	3.92421e-20	2.09399e-15		1241	Contig00315	7121034
Contig00824__6749555_GG	PC2	86.9625	62.9654	1.10599e-20	2.10368e-15		1242	Contig00315	718357
Contig01124__1921768_GG	PC2	88.9452	62.9638	4.05892e-21	2.10537e-15		1243	Contig00315	7232866
Contig00730__1870431_TT	PC2	85.3235	62.9627	2.53332e-20	2.10658e-15		1244	Contig00315	7232870
Contig01124__1194581_CC	PC2	119.93	62.9619	6.55432e-28	2.10746e-15		1245	Contig00315	7232893
Contig01130__6035618_GG	PC2	138.979	62.9427	4.45117e-32	2.12808e-15		1246	Contig00315	727487
Contig00611__1204295_TT	PC2	142.391	62.9308	7.98872e-33	2.14097e-15		1247	Contig00315	7274964
Contig00824__6749898_TT	PC2	85.4247	62.9166	2.40696e-20	2.15644e-15		1248	Contig00315	7274972
Contig00609__604997_TT	PC2	189.506	62.8965	4.07615e-43	2.17861e-15		1249	Contig00315	7275003
Contig00111__528169_TT	PC2	95.3064	62.8909	1.63088e-22	2.18475e-15		1250	Contig00315	7275230
Contig01016__4778005_AA	PC2	91.7246	62.8884	9.96197e-22	2.18751e-15		1251	Contig00315	7275236
Contig00824__6749669_TT	PC2	85.3664	62.8843	2.47894e-20	2.19216e-15		1252	Contig00315	7275285
Contig01134__2261015_CC	PC2	90.354	62.8755	1.99147e-21	2.20192e-15		1253	Contig00315	7313638
Contig00822__581568_TT	PC2	150.053	62.8733	1.6879e-34	2.20436e-15		1254	Contig00315	7313649
Contig00646__4929973_AA	PC2	88.3055	62.8492	5.60887e-21	2.2315e-15		1255	Contig00315	7313729
Contig00215__881220_GG	PC2	83.9896	62.8421	4.97381e-20	2.23965e-15		1256	Contig00315	748421
Contig01134__13364276_GG	PC2	83.946	62.8377	5.08486e-20	2.24461e-15		1257	Contig00315	748652
Contig01130__748774_CC	PC2	96.7072	62.8151	8.03781e-23	2.27049e-15		1258	Contig00315	749731
Contig01016__2723217_CC	PC2	88.6477	62.808	4.71768e-21	2.2787e-15		1259	Contig00315	800347
Contig00111__123740_TT	PC2	86.9219	62.8006	1.12892e-20	2.28728e-15		1260	Contig00315	829592
Contig01011__2117969_TT	PC2	87.7211	62.7971	7.53649e-21	2.29137e-15		1261	Contig00315	865240
Contig00384__528515_TT	PC2	92.7605	62.763	5.90205e-22	2.33139e-15		1262	Contig00315	871375
Contig01029__953772_TT	PC2	127.4	62.7601	1.51825e-29	2.33478e-15		1263	Contig00315	8986103
Contig00215__1500130_GG	PC2	84.5835	62.7528	3.68321e-20	2.34346e-15		1264	Contig00315	906231
Contig00730__2309815_GG	PC2	82.6163	62.7243	9.96308e-20	2.37769e-15		1265	Contig00315	916251
Contig01112__7161473_GG	PC1	81.4308	62.723	1.81505e-19	2.37916e-15		1266	Contig00315	928133
Contig00824__4943552_CC	PC2	130.042	62.7206	4.01187e-30	2.38208e-15		1267	Contig00315	952671
Contig00215__1485391_CC	PC2	172.742	62.7062	1.86365e-39	2.39959e-15		1268	Contig00315	955273
Contig01130__453701_GG	PC2	153.119	62.7044	3.60761e-35	2.40181e-15		1269	Contig00315	955687
Contig01190__117677_CC	PC2	150.869	62.7025	1.11939e-34	2.40413e-15		1270	Contig00315	958351
Contig00526__161528_AA	PC2	83.55	62.6982	6.21245e-20	2.40939e-15		1271	Contig00315	958372
Contig00526__161527_GG	PC2	83.55	62.6982	6.21245e-20	2.40939e-15		1272	Contig00315	958584
Contig01130__453347_CC	PC2	155.559	62.6981	1.05703e-35	2.40954e-15		1273	Contig00315	98151
Contig00111__528386_TT	PC2	101.541	62.692	7.00027e-24	2.41696e-15		1274	Contig00321	1510924
Contig00610__4745837_AA	PC1	87.655	62.6855	7.79257e-21	2.425e-15		1275	Contig00321	1523118
Contig00313__10848896_GG	PC2	88.9448	62.67	4.05989e-21	2.44407e-15		1276	Contig00321	2683486
Contig01023__1925574_CC	PC2	83.4204	62.6686	6.63348e-20	2.44589e-15		1277	Contig00321	2699141
Contig00215__1500415_CC	PC2	123.933	62.6669	8.71305e-29	2.44792e-15		1278	Contig00321	2731170
Contig00524__956895_GG	PC2	86.6051	62.6625	1.32506e-20	2.45348e-15		1279	Contig00321	2859708
Contig01190__52850_AA	PC2	86.798	62.6571	1.20191e-20	2.4602e-15		1280	Contig00321	3184043
Contig01011__2117970_GG	PC2	88.1072	62.6523	6.20027e-21	2.46622e-15		1281	Contig00321	3186178
Contig01011__2117887_AA	PC2	88.1072	62.6523	6.20027e-21	2.46622e-15		1282	Contig00321	3270333
Contig01130__453676_CC	PC2	153.499	62.6307	2.97955e-35	2.49334e-15		1283	Contig00321	3281799
Contig00613__6968794_CC	PC2	88.1864	62.6126	5.95678e-21	2.51642e-15		1284	Contig00321	3282075
Contig00824__6749880_CC	PC2	84.9882	62.612	3.00158e-20	2.51715e-15		1285	Contig00321	3282397
Contig01130__488657_AA	PC2	151.165	62.5966	9.64424e-35	2.53692e-15		1286	Contig00321	3282931
Contig01190__117564_GG	PC2	150.49	62.5794	1.35469e-34	2.55916e-15		1287	Contig00321	3282939
Contig00646__9598147_TT	PC2	83.4692	62.5784	6.47157e-20	2.56042e-15		1288	Contig00321	3283045
Contig00825__501983_TT	PC2	82.4887	62.5739	1.06277e-19	2.56635e-15		1289	Contig00321	3283150
Contig00488__18145_TT	PC1	82.9494	62.5721	8.41811e-20	2.56862e-15		1290	Contig00321	3283175
Contig01016__9384415_GG	PC2	89.2102	62.5594	3.55006e-21	2.58532e-15		1291	Contig00321	3283204
Contig01023__5663138_GG	PC2	109.379	62.5553	1.3404e-25	2.59064e-15		1292	Contig00321	3283237
Contig01130__1508916_AA	PC2	129.982	62.5526	4.13498e-30	2.59426e-15		1293	Contig00321	3294904
Contig01130__2134055_GG	PC2	98.1368	62.5514	3.90461e-23	2.5958e-15		1294	Contig00321	3295140
Contig01159__2157358_TT	PC2	83.6745	62.5397	5.8332e-20	2.61121e-15		1295	Contig00321	3295183
Contig01130__119319_AA	PC2	95.933	62.5372	1.1884e-22	2.61456e-15		1296	Contig00321	3296400
Contig00822__630386_AA	PC2	139.496	62.5361	3.43049e-32	2.61602e-15		1297	Contig00321	3299997
Contig01130__1753687_GG	PC2	127.595	62.5344	1.37658e-29	2.61834e-15		1298	Contig00321	3338798
Contig00645__687010_CC	PC1	80.9663	62.5337	2.29599e-19	2.61925e-15		1299	Contig00354	28011
Contig01178__1820771_GG	PC2	86.3404	62.5319	1.51484e-20	2.62157e-15		1300	Contig00354	35429
Contig01124__1114829_CC	PC2	137.293	62.5304	1.04046e-31	2.62365e-15		1301	Contig00354	35448
Contig00215__1432997_AA	PC2	124.021	62.5205	8.3336e-29	2.63679e-15		1302	Contig00354	35466
Contig01130__238434_CC	PC2	117.081	62.5199	2.7558e-27	2.63761e-15		1303	Contig00354	35477
Contig01013__1043083_GG	PC2	88.0326	62.5173	6.43836e-21	2.6412e-15		1304	Contig00354	35490
Contig01032__1125513_AA	PC2	88.6073	62.516	4.81502e-21	2.64285e-15		1305	Contig00354	39570
Contig00611__337978_GG	PC2	127.546	62.5156	1.41067e-29	2.64337e-15		1306	Contig00354	39613
Contig00646__9598061_AA	PC2	83.3261	62.5093	6.9575e-20	2.65192e-15		1307	Contig00354	46437
Contig00647__8621354_AA	PC2	104.725	62.5088	1.40297e-24	2.65253e-15		1308	Contig00354	46611
Contig01130__1450407_CC	PC2	129.211	62.4932	6.0971e-30	2.67363e-15		1309	Contig00354	48185
Contig00646__9598046_GG	PC2	83.2827	62.485	7.11178e-20	2.68478e-15		1310	Contig00354	72208
Contig00612__2486238_AA	PC2	90.3471	62.4835	1.99843e-21	2.68684e-15		1311	Contig00354	72815
Contig01023__1945404_GG	PC2	97.6998	62.4753	4.86879e-23	2.69803e-15		1312	Contig00354	87217
Contig00526__197841_GG	PC2	82.7424	62.4711	9.34729e-20	2.70388e-15		1313	Contig00366	9347
Contig00822__582165_GG	PC2	143.84	62.468	3.85044e-33	2.70816e-15		1314	Contig00371	1910165
Contig01011__2115674_TT	PC2	84.7029	62.4655	3.4675e-20	2.71156e-15		1315	Contig00371	261036
Contig00488__18200_CC	PC1	82.5758	62.4424	1.01696e-19	2.74353e-15		1316	Contig00371	261046
Contig00611__460126_GG	PC2	89.9085	62.4344	2.49428e-21	2.75469e-15		1317	Contig00371	340484
Contig00609__491422_CC	PC2	128.792	62.4298	7.53042e-30	2.76119e-15		1318	Contig00371	598548
Contig00526__239817_GG	PC2	90.4222	62.4271	1.92394e-21	2.76498e-15		1319	Contig00371	598714
Contig01134__8482299_CC	PC2	91.5786	62.4261	1.07246e-21	2.76637e-15		1320	Contig00371	598728
Contig00488__18384_AA	PC1	80.9857	62.422	2.27353e-19	2.77208e-15		1321	Contig00371	811834
Contig01016__4494730_AA	PC2	83.2443	62.4203	7.25154e-20	2.77446e-15		1322	Contig00383	1024780
Contig01016__2723188_CC	PC2	87.8735	62.4161	6.97783e-21	2.78043e-15		1323	Contig00383	184864
Contig00825__451429_TT	PC2	83.5177	62.4097	6.31483e-20	2.78951e-15		1324	Contig00383	3615621
Contig00824__6705884_CC	PC2	83.5691	62.4067	6.15261e-20	2.79372e-15		1325	Contig00383	406622
Contig00821__493869_AA	PC2	84.5987	62.4035	3.65497e-20	2.79822e-15		1326	Contig00383	465564
Contig00313__510204_GG	PC2	107.516	62.4017	3.43145e-25	2.80077e-15		1327	Contig00383	473220
Contig00215__102153_GG	PC2	82.5898	62.3938	1.00979e-19	2.81211e-15		1328	Contig00383	473221
Contig01130__1682484_TT	PC2	97.5965	62.381	5.12933e-23	2.83043e-15		1329	Contig00383	510051
Contig01023__2089748_AA	PC2	96.9874	62.3786	6.97701e-23	2.83383e-15		1330	Contig00383	873582
Contig01023__2089515_CC	PC2	96.9874	62.3786	6.97701e-23	2.83383e-15		1331	Contig00384	1133098
Contig00215__1485391_TT	PC2	84.2115	62.3756	4.44569e-20	2.83822e-15		1332	Contig00384	12242
Contig01023__2089213_AA	PC2	95.8627	62.3729	1.23136e-22	2.84207e-15		1333	Contig00384	1234208
Contig01130__125150_CC	PC2	142.073	62.3598	9.37435e-33	2.86098e-15		1334	Contig00384	1239655
Contig01112__8488847_TT	PC2	86.6967	62.3541	1.26509e-20	2.86939e-15		1335	Contig00384	1239840
Contig01112__8488843_GG	PC2	86.6967	62.3541	1.26509e-20	2.86939e-15		1336	Contig00384	1299188
Contig00313__10848875_TT	PC2	89.0732	62.3389	3.80467e-21	2.89161e-15		1337	Contig00384	1339536
Contig00215__1579809_GG	PC2	105.775	62.3327	8.25929e-25	2.9007e-15		1338	Contig00384	1342187
Contig00609__491502_TT	PC2	128.308	62.3278	9.60934e-30	2.90795e-15		1339	Contig00384	1353222
Contig00518__2118805_CC	PC1	94.7977	62.3189	2.10875e-22	2.92109e-15		1340	Contig00384	1512020
Contig01023__2089129_AA	PC2	84.6086	62.2874	3.63687e-20	2.96815e-15		1341	Contig00384	154144
Contig00111__528221_TT	PC2	94.0316	62.284	3.1052e-22	2.97329e-15		1342	Contig00384	157308
Contig01182__272129_AA	PC2	97.5025	62.2808	5.37888e-23	2.97822e-15		1343	Contig00384	189688
Contig00215__642723_AA	PC2	110.467	62.2472	7.7418e-26	3.02942e-15		1344	Contig00384	189726
Contig00215__306101_CC	PC2	84.5678	62.2471	3.71254e-20	3.02948e-15		1345	Contig00384	189972
Contig01011__2117873_AA	PC2	86.7692	62.2415	1.21957e-20	3.03813e-15		1346	Contig00384	194790
Contig00085__3308764_GG	PC2	148.572	62.2349	3.55708e-34	3.0484e-15		1347	Contig00384	194799
Contig01130__867921_CC	PC2	144.543	62.2293	2.7031e-33	3.05713e-15		1348	Contig00384	194801
Contig00215__1030132_CC	PC2	109.361	62.2161	1.35266e-25	3.07756e-15		1349	Contig00384	194853
Contig01130__163277_GG	PC2	131.244	62.192	2.18927e-30	3.11555e-15		1350	Contig00384	194858
Contig00111__528169_CC	PC2	99.4156	62.1832	2.04703e-23	3.12948e-15		1351	Contig00384	194991
Contig01130__722941_TT	PC2	105.612	62.1786	8.96603e-25	3.13676e-15		1352	Contig00384	195064
Contig01130__722882_TT	PC2	105.612	62.1786	8.96603e-25	3.13676e-15		1353	Contig00384	1955067
Contig00611__988828_CC	PC2	138.087	62.1769	6.97541e-32	3.13957e-15		1354	Contig00384	201994
Contig01130__360619_TT	PC2	83.2923	62.1752	7.07764e-20	3.14225e-15		1355	Contig00384	201998
Contig00215__1500415_GG	PC2	83.2744	62.1746	7.14182e-20	3.14321e-15		1356	Contig00384	203449
Contig00215__1500324_GG	PC2	83.2744	62.1746	7.14182e-20	3.14321e-15		1357	Contig00384	203475
Contig00215__1500079_TT	PC2	83.2744	62.1746	7.14182e-20	3.14321e-15		1358	Contig00384	205212
Contig00824__9977918_TT	PC2	84.1909	62.1735	4.49231e-20	3.14499e-15		1359	Contig00384	205283
Contig00611__444801_GG	PC3	91.9228	62.164	9.01231e-22	3.16011e-15		1360	Contig00384	205958
Contig00610__6784748_CC	PC2	89.9062	62.1515	2.49725e-21	3.18032e-15		1361	Contig00384	206203
Contig00315__7274964_TT	PC2	127.429	62.1496	1.49697e-29	3.18325e-15		1362	Contig00384	206263
Contig01023__3660909_CC	PC2	92.7592	62.145	5.90605e-22	3.19069e-15		1363	Contig00384	210149
Contig00311__2983252_CC	PC2	149.873	62.1412	1.84832e-34	3.19692e-15		1364	Contig00384	211549
Contig00239__3318018_TT	PC1	95.4105	62.1382	1.54729e-22	3.20186e-15		1365	Contig00384	211571
Contig00215__1433125_AA	PC2	104.853	62.1361	1.3154e-24	3.20524e-15		1366	Contig00384	211622
Contig00824__6749920_AA	PC2	83.831	62.1287	5.38941e-20	3.21732e-15		1367	Contig00384	211753
Contig00523__1274249_TT	PC2	82.2547	62.1255	1.19633e-19	3.22245e-15		1368	Contig00384	211825
Contig00523__1274021_GG	PC2	82.2547	62.1255	1.19633e-19	3.22245e-15		1369	Contig00384	213198
Contig01023__2089736_GG	PC2	96.342	62.0921	9.66581e-23	3.2777e-15		1370	Contig00384	213205
Contig01130__889255_CC	PC2	93.1228	62.0873	4.91484e-22	3.28564e-15		1371	Contig00384	213242
Contig00215__1456414_AA	PC2	87.3987	62.0716	8.87106e-21	3.31192e-15		1372	Contig00384	213252
Contig00523__3893178_CC	PC2	83.3919	62.066	6.7297e-20	3.32145e-15		1373	Contig00384	213261
Contig00822__663147_AA	PC2	126.441	62.0528	2.46238e-29	3.34362e-15		1374	Contig00384	213295
Contig00822__663131_CC	PC2	126.441	62.0528	2.46238e-29	3.34362e-15		1375	Contig00384	213389
Contig00822__663149_GG	PC2	126.441	62.0528	2.46238e-29	3.34362e-15		1376	Contig00384	213427
Contig00822__663058_AA	PC2	126.441	62.0528	2.46238e-29	3.34362e-15		1377	Contig00384	213502
Contig00609__630995_TT	PC2	182.049	62.0507	1.72973e-41	3.34722e-15		1378	Contig00384	2207666
Contig00609__631001_AA	PC2	182.049	62.0507	1.72973e-41	3.34722e-15		1379	Contig00384	226869
Contig00609__631015_CC	PC2	182.049	62.0507	1.72973e-41	3.34722e-15		1380	Contig00384	227256
Contig01165__424937_GG	PC2	85.1403	62.0326	2.77922e-20	3.37821e-15		1381	Contig00384	242292
Contig01190__130705_GG	PC2	110.753	62.0207	6.70142e-26	3.39874e-15		1382	Contig00384	242333
Contig01023__3211228_CC	PC2	84.0019	62.0145	4.94293e-20	3.40943e-15		1383	Contig00384	282714
Contig00612__2486230_AA	PC2	89.8392	62.0077	2.58329e-21	3.42123e-15		1384	Contig00384	282825
Contig00822__178345_CC	PC2	88.7906	62.0068	4.38901e-21	3.42266e-15		1385	Contig00384	283007
Contig01130__1023844_TT	PC2	83.2214	62.0059	7.3359e-20	3.42428e-15		1386	Contig00384	3679934
Contig01023__1950543_CC	PC2	83.1836	61.9922	7.47762e-20	3.44827e-15		1387	Contig00384	3801799
Contig00111__528386_GG	PC2	93.4563	61.9893	4.1527e-22	3.45329e-15		1388	Contig00384	4238516
Contig00215__1238910_GG	PC2	81.3042	61.9872	1.93519e-19	3.457e-15		1389	Contig00384	4306303
Contig00085__3205863_TT	PC2	83.7289	61.961	5.67505e-20	3.50334e-15		1390	Contig00384	4482802
Contig00610__1871571_AA	PC2	94.8996	61.96	2.00288e-22	3.50511e-15		1391	Contig00384	4482806
Contig00313__510224_AA	PC2	98.7841	61.953	2.81584e-23	3.51746e-15		1392	Contig00384	4506339
Contig01130__101428_GG	PC2	83.251	61.9522	7.22682e-20	3.5189e-15		1393	Contig00384	460028
Contig01121__130082_GG	PC2	81.7903	61.9279	1.51318e-19	3.5626e-15		1394	Contig00384	4794475
Contig00313__703003_CC	PC1	95.2877	61.9041	1.64631e-22	3.60594e-15		1395	Contig00384	490325
Contig01016__258584_AA	PC2	83.9127	61.8832	5.17123e-20	3.64445e-15		1396	Contig00384	491488
Contig01124__1194533_CC	PC2	124.039	61.8779	8.25862e-29	3.65431e-15		1397	Contig00384	528475
Contig00517__110348_AG	PC1	84.0923	61.8767	4.72205e-20	3.65652e-15		1398	Contig00384	528515
Contig01023__2869325_GG	PC2	83.1837	61.8729	7.47717e-20	3.66352e-15		1399	Contig00384	5303926
Contig01113__14492820_GG	PC2	81.0031	61.8696	2.25367e-19	3.66966e-15		1400	Contig00384	5304147
Contig00825__449660_TT	PC2	88.2103	61.8657	5.88529e-21	3.67693e-15		1401	Contig00384	5304158
Contig00730__244781_GG	PC2	102.665	61.8613	3.96896e-24	3.6853e-15		1402	Contig00384	535784
Contig01130__1671427_GG	PC2	85.4925	61.8525	2.32587e-20	3.70167e-15		1403	Contig00384	5448232
Contig01130__360661_TT	PC2	138.848	61.8521	4.75592e-32	3.70245e-15		1404	Contig00384	5448285
Contig00822__266630_TT	PC2	141.13	61.8482	1.50701e-32	3.70972e-15		1405	Contig00384	558155
Contig01029__262454_GG	PC2	83.1172	61.848	7.7329e-20	3.71013e-15		1406	Contig00384	5645316
Contig00312__454951_TT	PC2	97.8093	61.846	4.6069e-23	3.71396e-15		1407	Contig00384	5645341
Contig00215__1579146_GG	PC2	104.978	61.8451	1.23493e-24	3.71563e-15		1408	Contig00384	5927274
Contig01023__260427_CC	PC2	105.781	61.8412	8.23526e-25	3.72304e-15		1409	Contig00384	5936853
Contig01013__5741728_GG	PC2	120.608	61.8395	4.65558e-28	3.72627e-15		1410	Contig00384	6394398
Contig00520__2611414_AA	PC2	167.489	61.8318	2.61582e-38	3.74083e-15		1411	Contig00384	7041037
Contig01130__1044019_AA	PC2	84.843	61.8234	3.23019e-20	3.75684e-15		1412	Contig00384	7928708
Contig00239__3489709_GG	PC1	84.4285	61.8232	3.9837e-20	3.75718e-15		1413	Contig00384	7931184
Contig00142__938604_AA	PC2	130.718	61.8029	2.85394e-30	3.79613e-15		1414	Contig00384	819150
Contig00609__604893_CC	PC2	133.596	61.8011	6.69723e-31	3.79953e-15		1415	Contig00384	819164
Contig00215__1405151_AA	PC2	93.5466	61.7903	3.96756e-22	3.82047e-15		1416	Contig00384	8203188
Contig01130__113530_CC	PC2	135.026	61.7812	3.25847e-31	3.83815e-15		1417	Contig00384	82296
Contig00215__182068_GG	PC2	108.356	61.7765	2.24572e-25	3.84736e-15		1418	Contig00384	8237918
Contig00615__1265680_AA	PC2	83.1321	61.7727	7.67502e-20	3.85485e-15		1419	Contig00384	8247374
Contig01028__337596_AA	PC2	81.8157	61.7598	1.4939e-19	3.88007e-15		1420	Contig00384	8247385
Contig01023__2111700_GG	PC2	82.8012	61.7196	9.07371e-20	3.96012e-15		1421	Contig00384	8265964
Contig00822__178372_TT	PC2	88.348	61.717	5.48964e-21	3.96537e-15		1422	Contig00384	8415068
Contig01165__424885_CC	PC2	84.5801	61.7122	3.68959e-20	3.97505e-15		1423	Contig00384	8586018
Contig01023__2092477_TT	PC2	95.4468	61.7003	1.51921e-22	3.99915e-15		1424	Contig00384	9035097
Contig01023__2092485_TT	PC2	95.4468	61.7003	1.51921e-22	3.99915e-15		1425	Contig00384	9041878
Contig00610__1172194_CC	PC2	81.6582	61.6973	1.61779e-19	4.00537e-15		1426	Contig00384	9045603
Contig01130__697582_AA	PC2	133.194	61.6895	8.19746e-31	4.02128e-15		1427	Contig00384	9045959
Contig01130__759686_CC	PC2	137.175	61.6821	1.10406e-31	4.03639e-15		1428	Contig00384	9196997
Contig01130__759624_GG	PC2	137.175	61.6821	1.10406e-31	4.03639e-15		1429	Contig00384	9238132
Contig01130__759816_AA	PC2	137.175	61.6821	1.10406e-31	4.03639e-15		1430	Contig00384	9269512
Contig01190__169109_GG	PC2	120.115	61.6776	5.96984e-28	4.04551e-15		1431	Contig00384	9270356
Contig01130__1687285_AA	PC2	95.2879	61.6693	1.64619e-22	4.06257e-15		1432	Contig00399	1433314
Contig00610__6778094_AA	PC2	85.7103	61.6636	2.08325e-20	4.07449e-15		1433	Contig00399	1443484
Contig01130__1324573_AA	PC2	85.3208	61.6626	2.53683e-20	4.07655e-15		1434	Contig00399	1650867
Contig00822__411637_AA	PC2	127.339	61.6567	1.56567e-29	4.08868e-15		1435	Contig00399	1651780
Contig00215__1579160_TT	PC2	100.753	61.6536	1.0422e-23	4.09521e-15		1436	Contig00399	1766591
Contig01130__360695_TT	PC2	138.568	61.653	5.47578e-32	4.09636e-15		1437	Contig00399	1785521
Contig01023__2089129_GG	PC2	94.0783	61.6426	3.03284e-22	4.11814e-15		1438	Contig00410	9014
Contig01130__73653_GG	PC2	99.2587	61.64	2.21583e-23	4.12365e-15		1439	Contig00414	16172
Contig01016__13453235_CC	PC2	82.4665	61.6386	1.07477e-19	4.12647e-15		1440	Contig00415	24176
Contig00824__10300629_TT	PC2	150.231	61.6349	1.54324e-34	4.13429e-15		1441	Contig00415	24202
Contig00111__528170_GG	PC2	91.0968	61.6228	1.36814e-21	4.15979e-15		1442	Contig00415	6496
Contig00523__220678_AA	PC2	86.5132	61.619	1.38809e-20	4.16785e-15		1443	Contig00417	17198
Contig01029__953788_CC	PC2	113.441	61.6022	1.72728e-26	4.20348e-15		1444	Contig00417	2778
Contig00523__2946711_CC	PC2	112.203	61.6019	3.22478e-26	4.20418e-15		1445	Contig00417	29329
Contig00730__2091322_GG	PC2	103.189	61.595	3.04716e-24	4.21888e-15		1446	Contig00417	29342
Contig00609__631044_CC	PC2	185.675	61.594	2.79516e-42	4.22092e-15		1447	Contig00417	29358
Contig00520__5121176_AA	PC2	81.0864	61.5809	2.16061e-19	4.24921e-15		1448	Contig00461	1078877
Contig01113__1234855_GG	PC2	143.978	61.5657	3.59262e-33	4.28211e-15		1449	Contig00461	1361500
Contig00215__369573_AA	PC2	80.9198	61.5537	2.35072e-19	4.30828e-15		1450	Contig00461	1403142
Contig00313__702995_TT	PC1	100.645	61.5433	1.10055e-23	4.33113e-15		1451	Contig00461	1544092
Contig00313__703061_CC	PC1	100.645	61.5433	1.10055e-23	4.33113e-15		1452	Contig00461	2339488
Contig00215__1395393_GG	PC2	84.2726	61.5417	4.31037e-20	4.33457e-15		1453	Contig00461	2340841
Contig00519__1980404_CC	PC1	85.9325	61.5301	1.86183e-20	4.36027e-15		1454	Contig00461	2432240
Contig00215__939679_GG	PC2	138.325	61.5278	6.18833e-32	4.3654e-15		1455	Contig00461	2651797
Contig01190__185891_GG	PC2	98.5263	61.5226	3.20742e-23	4.37696e-15		1456	Contig00461	2718529
Contig00086__13344086_TT	PC2	101.768	61.5029	6.24118e-24	4.42093e-15		1457	Contig00461	2926289
Contig00215__897397_CC	PC2	83.448	61.4928	6.54137e-20	4.44354e-15		1458	Contig00461	2938290
Contig00215__1456413_GG	PC2	86.1866	61.46	1.63732e-20	4.51831e-15		1459	Contig00461	2938306
Contig00825__501984_GG	PC2	80.3128	61.4548	3.19588e-19	4.53033e-15		1460	Contig00461	3039238
Contig00730__1237601_CC	PC2	173.929	61.4392	1.02587e-39	4.56636e-15		1461	Contig00461	3039481
Contig01130__2219538_GG	PC2	89.7558	61.428	2.69454e-21	4.59243e-15		1462	Contig00461	3093909
Contig01130__417630_GG	PC2	123.656	61.4232	1.0017e-28	4.60349e-15		1463	Contig00461	3112580
Contig00824__6749604_GG	PC2	82.0249	61.4157	1.34381e-19	4.62101e-15		1464	Contig00461	3112764
Contig00215__1395365_AA	PC2	84.5765	61.4132	3.69632e-20	4.6269e-15		1465	Contig00461	3178157
Contig01130__5645753_CC	PC2	81.3511	61.4007	1.88978e-19	4.65641e-15		1466	Contig00488	18145
Contig00822__740594_GG	PC2	80.2037	61.3987	3.37737e-19	4.66121e-15		1467	Contig00488	18200
Contig00822__740594_AG	PC2	80.2037	61.3987	3.37737e-19	4.66121e-15		1468	Contig00488	18357
Contig00311__3011357_GG	PC2	83.4283	61.393	6.60702e-20	4.67481e-15		1469	Contig00488	18384
Contig00315__6686369_TT	PC2	86.111	61.3899	1.70116e-20	4.68199e-15		1470	Contig00488	18417
Contig00610__6761668_AA	PC2	81.5359	61.3881	1.7211e-19	4.68626e-15		1471	Contig00488	18423
Contig00215__526891_GG	PC2	125.379	61.3874	4.20369e-29	4.68794e-15		1472	Contig00509	25796
Contig01011__2167467_GG	PC2	87.0626	61.3794	1.05142e-20	4.70715e-15		1473	Contig00516	3303
Contig00215__636911_TT	PC2	136.743	61.3758	1.37256e-31	4.71561e-15		1474	Contig00517	110348
Contig00615__1116764_AA	PC2	82.4411	61.3733	1.08869e-19	4.72169e-15		1475	Contig00517	110432
Contig00615__1116697_AA	PC2	82.4411	61.3733	1.08869e-19	4.72169e-15		1476	Contig00517	521708
Contig01130__493811_GG	PC2	82.3341	61.3731	1.14921e-19	4.72228e-15		1477	Contig00517	537229
Contig00822__263314_AA	PC2	90.1265	61.3517	2.23405e-21	4.77369e-15		1478	Contig00517	5997128
Contig00215__483592_TT	PC2	94.1824	61.3495	2.8775e-22	4.7792e-15		1479	Contig00517	5997382
Contig01023__1918716_GG	PC2	84.102	61.3393	4.6989e-20	4.80391e-15		1480	Contig00517	6717675
Contig01130__1687271_AA	PC2	94.5547	61.3362	2.38418e-22	4.81155e-15		1481	Contig00517	7016778
Contig00824__6749868_AA	PC2	82.081	61.3314	1.30624e-19	4.82332e-15		1482	Contig00517	8645257
Contig01130__419781_AA	PC2	98.888	61.3169	2.67198e-23	4.85903e-15		1483	Contig00517	8661960
Contig01134__2261088_CC	PC2	85.9923	61.3154	1.80634e-20	4.86253e-15		1484	Contig00517	8719789
Contig01130__756925_TT	PC2	103.874	61.3149	2.15644e-24	4.86379e-15		1485	Contig00518	1900402
Contig00523__2933154_GG	PC2	123.726	61.3143	9.67225e-29	4.86538e-15		1486	Contig00518	205072
Contig00646__9598063_GG	PC2	80.8706	61.3095	2.40994e-19	4.87733e-15		1487	Contig00518	2118805
Contig01130__134266_CC	PC2	114.259	61.307	1.14344e-26	4.88338e-15		1488	Contig00518	2120925
Contig00215__1414297_TT	PC2	86.6975	61.2902	1.26458e-20	4.92528e-15		1489	Contig00518	2241202
Contig00647__4359604_CC	PC2	85.7314	61.2714	2.06115e-20	4.9726e-15		1490	Contig00518	225860
Contig01130__138776_CC	PC2	111.168	61.2656	5.43501e-26	4.98719e-15		1491	Contig00518	226041
Contig01114__3384230_GG	PC2	112.545	61.2558	2.71386e-26	5.01202e-15		1492	Contig00518	2277928
Contig01114__3384226_GG	PC2	112.545	61.2558	2.71386e-26	5.01202e-15		1493	Contig00518	757729
Contig01130__1682484_CC	PC2	113.527	61.2399	1.65382e-26	5.05267e-15		1494	Contig00518	757730
Contig00824__6749878_AA	PC2	81.6448	61.236	1.62879e-19	5.06284e-15		1495	Contig00518	757947
Contig01190__236434_TT	PC2	91.4357	61.2324	1.15276e-21	5.07212e-15		1496	Contig00518	757948
Contig00384__535784_CC	PC2	90.5976	61.2299	1.76074e-21	5.0785e-15		1497	Contig00518	758042
Contig00645__734822_AA	PC1	86.1672	61.2199	1.65349e-20	5.10423e-15		1498	Contig00518	758049
Contig00822__215210_CC	PC2	81.0637	61.2148	2.18559e-19	5.11754e-15		1499	Contig00519	1401683
Contig00521__2645351_GG	PC2	84.0981	61.2112	4.70831e-20	5.12694e-15		1500	Contig00519	1644796
Contig00610__1172194_AA	PC2	96.7753	61.2103	7.7659e-23	5.12925e-15		1501	Contig00519	1644874
Contig01120__636110_AA	PC2	83.1049	61.1948	7.7813e-20	5.16973e-15		1502	Contig00519	1826531
Contig01130__2332380_CC	PC2	83.0658	61.19	7.93655e-20	5.18234e-15		1503	Contig00519	1848963
Contig01164__4186185_TT	PC2	121.471	61.1874	3.01408e-28	5.18933e-15		1504	Contig00519	1927257
Contig01164__2504978_CC	PC2	83.1776	61.1785	7.50028e-20	5.21284e-15		1505	Contig00519	1939721
Contig01016__2467094_CC	PC2	126.703	61.1755	2.15729e-29	5.22065e-15		1506	Contig00519	1940565
Contig00215__178627_TT	PC2	82.3982	61.1656	1.11253e-19	5.24709e-15		1507	Contig00519	1953086
Contig00215__510502_GG	PC2	98.0563	61.1556	4.06656e-23	5.27366e-15		1508	Contig00519	1954292
Contig00315__7274972_TT	PC2	89.3847	61.1514	3.25034e-21	5.28505e-15		1509	Contig00519	1954304
Contig00215__1238852_TT	PC2	79.8031	61.1409	4.13639e-19	5.31333e-15		1510	Contig00519	1980404
Contig01011__2167408_GG	PC2	86.2277	61.1395	1.60362e-20	5.31697e-15		1511	Contig00519	2029808
Contig00111__528382_CC	PC2	97.9174	61.1395	4.36204e-23	5.31705e-15		1512	Contig00519	2054381
Contig01023__3526151_TT	PC2	79.3025	61.1391	5.32916e-19	5.31801e-15		1513	Contig00519	2073645
Contig01023__2092663_CC	PC2	98.3056	61.1378	3.58557e-23	5.32154e-15		1514	Contig00519	2074977
Contig01190__185168_TT	PC2	83.33	61.1214	6.94392e-20	5.36625e-15		1515	Contig00519	2110553
Contig01207__189121_GG	PC2	106.849	61.1136	4.80519e-25	5.38742e-15		1516	Contig00519	2110935
Contig00822__407046_CC	PC2	119.153	61.1037	9.69706e-28	5.41472e-15		1517	Contig00519	2121979
Contig00313__10891209_CC	PC2	81.6031	61.0761	1.66351e-19	5.49094e-15		1518	Contig00519	2121997
Contig00527__2210501_GG	PC2	99.4268	61.0722	2.03552e-23	5.50195e-15		1519	Contig00519	2122033
Contig00822__580341_GG	PC2	81.9482	61.0626	1.39698e-19	5.52879e-15		1520	Contig00519	2122045
Contig00215__94064_TT	PC2	141.48	61.0434	1.26375e-32	5.58301e-15		1521	Contig00519	2122232
Contig00215__94292_CC	PC2	141.48	61.0434	1.26375e-32	5.58301e-15		1522	Contig00519	2122245
Contig00822__550168_AA	PC2	129.367	61.0228	5.63599e-30	5.64163e-15		1523	Contig00519	2122710
Contig00215__237421_CC	PC2	91.3309	61.0222	1.21549e-21	5.64343e-15		1524	Contig00519	3191144
Contig01023__344956_GG	PC2	89.7235	61.0216	2.73883e-21	5.64519e-15		1525	Contig00519	369059
Contig00215__1131762_TT	PC2	95.2947	61.0124	1.6405e-22	5.67177e-15		1526	Contig00519	5270113
Contig01130__446067_TT	PC2	141.599	61.0056	1.18988e-32	5.6912e-15		1527	Contig00519	5407701
Contig01130__446068_AA	PC2	141.599	61.0056	1.18988e-32	5.6912e-15		1528	Contig00519	5407811
Contig01029__909113_GG	PC2	85.025	61.0017	2.94613e-20	5.70262e-15		1529	Contig00519	5883805
Contig01121__178798_AA	PC2	85.5454	60.9986	2.2644e-20	5.71147e-15		1530	Contig00519	5983054
Contig01190__203233_GG	PC2	102.988	60.9933	3.37114e-24	5.72706e-15		1531	Contig00519	5991560
Contig00646__9570632_CC	PC2	84.1429	60.9876	4.6027e-20	5.74346e-15		1532	Contig00519	6122618
Contig00215__651424_CC	PC2	129.663	60.9865	4.85554e-30	5.7468e-15		1533	Contig00519	6124099
Contig01130__759816_CC	PC2	80.075	60.9778	3.6047e-19	5.77216e-15		1534	Contig00519	6124412
Contig00615__1122430_AA	PC2	81.2897	60.9768	1.94941e-19	5.77528e-15		1535	Contig00519	6124447
Contig00215__642660_TT	PC2	117.508	60.9633	2.22185e-27	5.81496e-15		1536	Contig00519	6124455
Contig00215__1500130_AA	PC2	129.342	60.9626	5.70878e-30	5.81691e-15		1537	Contig00519	6147795
Contig00215__973332_CC	PC2	97.9679	60.9608	4.25227e-23	5.82214e-15		1538	Contig00519	6446565
Contig01115__7416818_TT	PC2	88.3506	60.9607	5.48219e-21	5.82242e-15		1539	Contig00519	6475383
Contig00645__765377_GG	PC1	80.8239	60.9291	2.46752e-19	5.91684e-15		1540	Contig00519	688030
Contig00822__215210_GG	PC2	110.304	60.9233	8.40425e-26	5.93438e-15		1541	Contig00519	752793
Contig00821__465172_TT	PC2	85.4555	60.8946	2.36978e-20	6.02138e-15		1542	Contig00519	752867
Contig00111__528382_TT	PC2	91.0769	60.8795	1.38193e-21	6.06774e-15		1543	Contig00519	753084
Contig01029__677579_AA	PC2	92.0489	60.8749	8.45589e-22	6.08206e-15		1544	Contig00519	791994
Contig01130__1882184_CC	PC2	112.44	60.8708	2.86245e-26	6.09453e-15		1545	Contig00519	792189
Contig01190__44688_GG	PC2	110.891	60.8694	6.25228e-26	6.0988e-15		1546	Contig00519	805085
Contig01130__723056_TT	PC2	102.008	60.8677	5.52885e-24	6.10424e-15		1547	Contig00519	836441
Contig00313__4251967_AA	PC2	82.582	60.8598	1.01378e-19	6.12865e-15		1548	Contig00520	1321890
Contig01124__1140417_CC	PC2	145.252	60.8486	1.89139e-33	6.16376e-15		1549	Contig00520	1594293
Contig01115__2951140_GG	PC2	85.8194	60.846	1.97147e-20	6.17201e-15		1550	Contig00520	1594520
Contig00730__1427779_GG	PC2	81.1188	60.8407	2.12547e-19	6.18842e-15		1551	Contig00520	1604231
Contig01160__2777471_GG	PC2	80.3209	60.8353	3.18277e-19	6.20541e-15		1552	Contig00520	1604244
Contig01130__163575_TT	PC2	126.874	60.8261	1.97922e-29	6.23463e-15		1553	Contig00520	2202520
Contig00611__134740_TT	PC2	121.656	60.8238	2.74528e-28	6.24199e-15		1554	Contig00520	2271368
Contig00611__134768_AA	PC2	121.656	60.8238	2.74528e-28	6.24199e-15		1555	Contig00520	2271606
Contig00730__3201837_CC	PC2	85.3748	60.819	2.46843e-20	6.25699e-15		1556	Contig00520	2321817
Contig01130__362609_GG	PC2	81.8306	60.8175	1.48268e-19	6.26196e-15		1557	Contig00520	2362863
Contig00612__10750936_CC	PC2	209.376	60.8059	1.87964e-47	6.29877e-15		1558	Contig00520	2599195
Contig01023__2089168_CC	PC2	90.8003	60.8035	1.58927e-21	6.30665e-15		1559	Contig00520	2611086
Contig01130__823220_AA	PC2	118.479	60.801	1.36162e-27	6.3146e-15		1560	Contig00520	2611137
Contig01130__823019_GG	PC2	118.479	60.801	1.36162e-27	6.3146e-15		1561	Contig00520	2611149
Contig00215__283855_AA	PC2	125.545	60.8002	3.86796e-29	6.31716e-15		1562	Contig00520	2611163
Contig00215__179244_GG	PC2	94.3729	60.7865	2.61339e-22	6.3614e-15		1563	Contig00520	2611167
Contig00215__98207_CC	PC2	84.1485	60.7839	4.58966e-20	6.3698e-15		1564	Contig00520	2611414
Contig01130__101428_TT	PC2	137.882	60.7816	7.73454e-32	6.37715e-15		1565	Contig00520	2628226
Contig00111__526426_GG	PC2	81.7389	60.7745	1.55303e-19	6.40005e-15		1566	Contig00520	2628261
Contig00111__526176_AA	PC2	81.7389	60.7745	1.55303e-19	6.40005e-15		1567	Contig00520	2628459
Contig00111__526135_TT	PC2	81.7389	60.7745	1.55303e-19	6.40005e-15		1568	Contig00520	2632002
Contig00111__526103_CC	PC2	81.7389	60.7745	1.55303e-19	6.40005e-15		1569	Contig00520	2633957
Contig00215__274093_GG	PC2	81.1122	60.7672	2.13262e-19	6.42393e-15		1570	Contig00520	2731332
Contig01112__1904621_CC	PC2	81.4606	60.7536	1.78787e-19	6.46832e-15		1571	Contig00520	3812551
Contig00647__1087944_GG	PC2	85.5278	60.7419	2.28466e-20	6.50709e-15		1572	Contig00520	3832088
Contig01130__2332384_GG	PC2	84.3216	60.738	4.20494e-20	6.52004e-15		1573	Contig00520	3973258
Contig00612__10749478_GG	PC2	93.5892	60.7372	3.883e-22	6.52253e-15		1574	Contig00520	4081320
Contig00215__896629_GG	PC2	131.723	60.736	1.72053e-30	6.52643e-15		1575	Contig00520	4081323
Contig00239__2808086_AA	PC1	93.2901	60.7338	4.51648e-22	6.53402e-15		1576	Contig00520	4121693
Contig01121__53382_TT	PC2	83.1799	60.7242	7.49153e-20	6.56577e-15		1577	Contig00520	4171338
Contig01124__1125218_GG	PC2	108.152	60.7184	2.48964e-25	6.58516e-15		1578	Contig00520	4191462
Contig01013__4210717_GG	PC2	99.2994	60.7173	2.17076e-23	6.58886e-15		1579	Contig00520	4191519
Contig00730__2183235_AA	PC2	80.6046	60.7136	2.75722e-19	6.6014e-15		1580	Contig00520	4191535
Contig00527__1671601_TT	PC2	91.0604	60.7132	1.39349e-21	6.60261e-15		1581	Contig00520	4191536
Contig00313__10891192_GG	PC2	80.6235	60.7126	2.73086e-19	6.60447e-15		1582	Contig00520	4191557
Contig01124__3232934_CC	PC2	92.6089	60.7112	6.37202e-22	6.60923e-15		1583	Contig00520	4248427
Contig01011__1008858_TT	PC2	181.273	60.7062	2.55506e-41	6.62621e-15		1584	Contig00520	4248625
Contig01029__252046_CC	PC2	92.7013	60.6996	6.08151e-22	6.64834e-15		1585	Contig00520	4248689
Contig00215__1395365_CC	PC2	100.629	60.6855	1.10913e-23	6.69612e-15		1586	Contig00520	4277539
Contig01130__349876_GG	PC2	123.907	60.6844	8.82722e-29	6.69974e-15		1587	Contig00520	4397536
Contig01016__3557697_GG	PC2	89.8236	60.6771	2.60371e-21	6.7249e-15		1588	Contig00520	4414398
Contig00312__454894_CC	PC2	94.29	60.6755	2.72522e-22	6.73027e-15		1589	Contig00520	5113659
Contig01130__360619_CC	PC2	134.806	60.6745	3.64009e-31	6.73379e-15		1590	Contig00520	5113704
Contig00215__1498641_AA	PC2	80.151	60.668	3.4687e-19	6.75583e-15		1591	Contig00520	5113735
Contig00215__1498649_AA	PC2	80.151	60.668	3.4687e-19	6.75583e-15		1592	Contig00520	5121065
Contig00610__1871612_TT	PC2	92.2107	60.6671	7.79207e-22	6.75893e-15		1593	Contig00520	5121176
Contig00087__1962963_CC	PC2	79.8993	60.6648	3.93982e-19	6.76687e-15		1594	Contig00520	5799636
Contig00611__337960_AA	PC2	131.738	60.6626	1.70756e-30	6.77443e-15		1595	Contig00520	5807461
Contig01182__211792_AA	PC2	84.5209	60.6597	3.80165e-20	6.78441e-15		1596	Contig00520	6445370
Contig01130__482457_TT	PC2	96.2826	60.6586	9.96025e-23	6.78828e-15		1597	Contig00520	6598451
Contig01128__2108395_AA	PC2	125.476	60.6545	4.00338e-29	6.80243e-15		1598	Contig00520	7039411
Contig01182__274728_GG	PC2	110.91	60.6442	6.19269e-26	6.83824e-15		1599	Contig00520	7039455
Contig00611__6665429_CC	PC1	79.7508	60.6442	4.24738e-19	6.83829e-15		1600	Contig00520	7039509
Contig01112__10348201_AA	PC2	88.4033	60.6289	5.33826e-21	6.89131e-15		1601	Contig00520	7039510
Contig01130__1288863_GG	PC2	82.4048	60.6252	1.10881e-19	6.90447e-15		1602	Contig00520	7042228
Contig01130__2372743_AA	PC2	80.802	60.6175	2.49509e-19	6.93146e-15		1603	Contig00520	7042288
Contig01130__1214437_GG	PC2	89.991	60.6094	2.39244e-21	6.96e-15		1604	Contig00520	7042432
Contig01130__1690620_CC	PC2	130.731	60.6006	2.83577e-30	6.99118e-15		1605	Contig00520	7042451
Contig01130__697518_GG	PC2	127.953	60.5974	1.1494e-29	7.00281e-15		1606	Contig00520	7042452
Contig00488__18423_AA	PC1	78.2142	60.5885	9.24493e-19	7.03451e-15		1607	Contig00520	7072645
Contig00488__18417_TT	PC1	78.2142	60.5885	9.24493e-19	7.03451e-15		1608	Contig00520	7095297
Contig01130__1687256_GG	PC2	96.1928	60.5845	1.04224e-22	7.04862e-15		1609	Contig00520	7095426
Contig00215__927201_CC	PC2	86.8445	60.5676	1.17396e-20	7.10944e-15		1610	Contig00520	7095584
Contig00825__39936_AA	PC2	90.2577	60.5594	2.09077e-21	7.1392e-15		1611	Contig00520	7121338
Contig01119__253029_AA	PC2	84.2302	60.5443	4.40393e-20	7.19404e-15		1612	Contig00520	7121343
Contig00825__451145_GG	PC2	139.652	60.542	3.17229e-32	7.20254e-15		1613	Contig00520	7123577
Contig00825__451139_AA	PC2	139.652	60.542	3.17229e-32	7.20254e-15		1614	Contig00520	7614056
Contig00215__1414363_CC	PC2	90.5088	60.5405	1.84157e-21	7.20791e-15		1615	Contig00520	7638392
Contig00215__1414440_TT	PC2	90.5088	60.5405	1.84157e-21	7.20791e-15		1616	Contig00520	7671647
Contig00524__6268192_AA	PC2	84.2264	60.5399	4.41237e-20	7.21008e-15		1617	Contig00521	10174437
Contig00215__1492748_TT	PC2	113.12	60.5257	2.0308e-26	7.26233e-15		1618	Contig00521	10240750
Contig00822__267543_GG	PC2	91.2905	60.5138	1.24053e-21	7.3066e-15		1619	Contig00521	10240814
Contig00822__263314_GG	PC2	86.4722	60.4903	1.41716e-20	7.39412e-15		1620	Contig00521	11074542
Contig00526__300186_AA	PC2	80.5672	60.4702	2.80979e-19	7.47025e-15		1621	Contig00521	12271759
Contig00523__2936966_GG	PC2	157.07	60.456	4.94243e-36	7.52432e-15		1622	Contig00521	13562610
Contig00215__182068_AA	PC2	85.8452	60.4549	1.94592e-20	7.52819e-15		1623	Contig00521	13566339
Contig01011__2186352_TT	PC2	84.1732	60.4434	4.53276e-20	7.57256e-15		1624	Contig00521	13569328
Contig01016__3566974_GG	PC2	87.6874	60.4427	7.6663e-21	7.57525e-15		1625	Contig00521	14008402
Contig00523__3050065_TT	PC2	121.524	60.4335	2.93455e-28	7.61058e-15		1626	Contig00521	14008413
Contig00647__4791484_AA	PC2	87.7559	60.4253	7.40513e-21	7.64247e-15		1627	Contig00521	14008415
Contig01121__259102_GG	PC2	80.1434	60.4219	3.48202e-19	7.65572e-15		1628	Contig00521	14008416
Contig00822__840449_TT	PC2	89.8541	60.4111	2.56392e-21	7.69781e-15		1629	Contig00521	14008417
Contig00215__180711_CC	PC2	82.3572	60.4081	1.13588e-19	7.70963e-15		1630	Contig00521	14008460
Contig00215__642671_CC	PC2	109.246	60.4003	1.43318e-25	7.74028e-15		1631	Contig00521	14008465
Contig00383__873582_CC	PC1	82.7534	60.3984	9.29555e-20	7.7477e-15		1632	Contig00521	14008468
Contig01029__959354_AA	PC2	126.313	60.3967	2.6265e-29	7.75425e-15		1633	Contig00521	14008469
Contig00647__5103204_AA	PC2	93.7929	60.3757	3.50319e-22	7.83753e-15		1634	Contig00521	14008556
Contig01130__349866_AA	PC2	123.271	60.375	1.21675e-28	7.84024e-15		1635	Contig00521	14008586
Contig00315__6686367_TT	PC2	83.3233	60.3663	6.96753e-20	7.87501e-15		1636	Contig00521	14008619
Contig00612__2335748_GG	PC2	89.342	60.3554	3.32132e-21	7.91875e-15		1637	Contig00521	14240818
Contig01023__2111708_AA	PC2	93.0061	60.3434	5.21344e-22	7.96702e-15		1638	Contig00521	14240821
Contig01130__2473999_TT	PC2	115.115	60.3399	7.42709e-27	7.9813e-15		1639	Contig00521	14306911
Contig01013__5741727_CC	PC2	130.424	60.3291	3.31018e-30	8.02516e-15		1640	Contig00521	1771391
Contig00822__556229_CC	PC2	143.446	60.3193	4.69556e-33	8.06507e-15		1641	Contig00521	1777207
Contig01130__723056_CC	PC2	80.6603	60.3104	2.68049e-19	8.10191e-15		1642	Contig00521	1825821
Contig01130__354607_GG	PC2	92.9401	60.2922	5.39007e-22	8.17707e-15		1643	Contig00521	1835581
Contig01130__817069_TT	PC2	82.2219	60.2901	1.21637e-19	8.18595e-15		1644	Contig00521	2223848
Contig01182__274800_CC	PC2	120.28	60.2898	5.49253e-28	8.18721e-15		1645	Contig00521	2223849
Contig00822__254484_AA	PC2	140.64	60.2892	1.92852e-32	8.18948e-15		1646	Contig00521	2589265
Contig00647__4751345_GG	PC2	78.4642	60.2856	8.14623e-19	8.20472e-15		1647	Contig00521	2609635
Contig01130__2290926_AA	PC2	79.9038	60.2855	3.93091e-19	8.20491e-15		1648	Contig00521	2636544
Contig00526__239804_CC	PC2	91.1051	60.2824	1.3624e-21	8.21771e-15		1649	Contig00521	2644315
Contig00521__2644315_AA	PC2	85.0301	60.2757	2.93858e-20	8.24582e-15		1650	Contig00521	2645351
Contig01182__159075_TT	PC2	100.369	60.2741	1.26506e-23	8.25255e-15		1651	Contig00521	2645401
Contig00825__499221_AA	PC2	78.7881	60.2721	6.91413e-19	8.26122e-15		1652	Contig00521	2645403
Contig01029__960685_AA	PC2	112.965	60.2623	2.19596e-26	8.30235e-15		1653	Contig00521	2717418
Contig00822__2563_GG	PC2	77.9684	60.2601	1.04702e-18	8.31158e-15		1654	Contig00521	2814185
Contig00215__395315_GG	PC2	113.13	60.2538	2.02031e-26	8.33824e-15		1655	Contig00521	2972925
Contig00313__10891192_AA	PC2	87.1492	60.2477	1.00634e-20	8.36386e-15		1656	Contig00521	2972939
Contig00313__10891209_TT	PC2	87.1492	60.2477	1.00634e-20	8.36386e-15		1657	Contig00521	2973001
Contig01130__124788_CC	PC2	148.733	60.2436	3.27944e-34	8.38139e-15		1658	Contig00521	3036151
Contig00313__10891169_CC	PC2	79.7262	60.2399	4.30059e-19	8.39723e-15		1659	Contig00521	3036173
Contig01130__163277_AA	PC2	80.9951	60.2312	2.26282e-19	8.43463e-15		1660	Contig00521	3671748
Contig00824__6462032_GG	PC1	91.6778	60.2274	1.02005e-21	8.45068e-15		1661	Contig00521	3671764
Contig00610__4746065_TT	PC1	113.611	60.2238	1.58572e-26	8.46609e-15		1662	Contig00521	3671993
Contig00215__1539839_TT	PC2	78.7403	60.2001	7.08357e-19	8.5687e-15		1663	Contig00521	3687327
Contig00215__1405151_GG	PC2	80.89	60.1912	2.38644e-19	8.60776e-15		1664	Contig00521	4559897
Contig00521__2645403_CC	PC2	81.4053	60.1888	1.83864e-19	8.61823e-15		1665	Contig00521	4962775
Contig00611__1094192_TT	PC2	120.046	60.1716	6.18192e-28	8.69379e-15		1666	Contig00521	5007583
Contig01023__2922536_TT	PC2	85.7147	60.1685	2.07865e-20	8.70734e-15		1667	Contig00521	5007605
Contig00646__6596428_CC	PC2	82.0507	60.151	1.3264e-19	8.78538e-15		1668	Contig00521	5007766
Contig00215__273405_GG	PC2	83.9143	60.145	5.16701e-20	8.81198e-15		1669	Contig00521	5007841
Contig01130__2714882_AA	PC2	82.0765	60.133	1.30923e-19	8.86588e-15		1670	Contig00521	5164575
Contig00084__4112773_GG	PC2	79.6153	60.1315	4.54893e-19	8.8726e-15		1671	Contig00521	5317043
Contig01130__1687303_GG	PC2	100.719	60.1255	1.05988e-23	8.9e-15		1672	Contig00521	5468993
Contig00111__535142_GG	PC2	84.8654	60.0965	3.19384e-20	9.03205e-15		1673	Contig00521	5483371
Contig00822__254385_AA	PC2	79.167	60.0918	5.70769e-19	9.05328e-15		1674	Contig00521	576127
Contig01130__759624_AA	PC2	78.4529	60.0907	8.19278e-19	9.05857e-15		1675	Contig00521	576164
Contig00111__262803_AA	PC2	103.958	60.0846	2.06615e-24	9.08663e-15		1676	Contig00521	582156
Contig00215__1007522_GG	PC2	102.368	60.0827	4.60996e-24	9.09561e-15		1677	Contig00521	6566404
Contig01130__728276_CC	PC2	97.8147	60.0646	4.59419e-23	9.1793e-15		1678	Contig00521	781082
Contig01124__3237638_GG	PC2	96.4575	60.0594	9.11802e-23	9.2038e-15		1679	Contig00521	781182
Contig01123__2234263_CC	PC2	78.1043	60.0579	9.77404e-19	9.21075e-15		1680	Contig00522	10753666
Contig01134__5114094_AA	PC2	96.3138	60.0459	9.80454e-23	9.26716e-15		1681	Contig00522	11190858
Contig00612__10328017_GG	PC2	98.1554	60.0437	3.86813e-23	9.27738e-15		1682	Contig00522	11506792
Contig01023__2089125_GG	PC2	89.0685	60.0424	3.8137e-21	9.28337e-15		1683	Contig00522	11506805
Contig00354__28011_TT	PC2	93.1421	60.0385	4.86719e-22	9.30222e-15		1684	Contig00522	11506827
Contig01164__2682465_TT	PC2	77.9606	60.0299	1.05117e-18	9.34263e-15		1685	Contig00522	11507092
Contig01130__3136137_CC	PC2	78.4971	60.0269	8.01155e-19	9.35716e-15		1686	Contig00522	11509024
Contig00215__855788_TT	PC2	149.939	60.0185	1.78727e-34	9.39707e-15		1687	Contig00522	11509094
Contig00611__1094436_AA	PC2	119.444	60.0163	8.37412e-28	9.40765e-15		1688	Contig00522	11518866
Contig01160__2777447_AA	PC2	79.8209	60.0074	4.09937e-19	9.45007e-15		1689	Contig00522	11518880
Contig00610__2060072_TT	PC2	80.7766	60.0054	2.52736e-19	9.45973e-15		1690	Contig00522	11519117
Contig01182__41871_GG	PC2	119.479	60.0002	8.22507e-28	9.48463e-15		1691	Contig00522	11519129
Contig01023__2869341_CC	PC2	79.3083	59.9979	5.31364e-19	9.49584e-15		1692	Contig00522	11519147
Contig00313__679240_GG	PC2	86.562	59.9923	1.35424e-20	9.52305e-15		1693	Contig00522	11519187
Contig00086__12471754_TT	PC2	83.7874	59.9834	5.50939e-20	9.56616e-15		1694	Contig00522	12037438
Contig01112__8367999_CC	PC2	85.567	59.9793	2.23988e-20	9.58603e-15		1695	Contig00522	12037687
Contig01023__4350887_CC	PC2	101.333	59.9716	7.77483e-24	9.62367e-15		1696	Contig00522	12037713
Contig01130__744301_TT	PC2	102.693	59.9656	3.91332e-24	9.65285e-15		1697	Contig00522	12037779
Contig00771__722639_AA	PC2	77.7711	59.942	1.15703e-18	9.76926e-15		1698	Contig00522	12440569
Contig00111__526385_TT	PC2	80.114	59.9337	3.53416e-19	9.81095e-15		1699	Contig00522	12440633
Contig00111__526375_GG	PC2	80.114	59.9337	3.53416e-19	9.81095e-15		1700	Contig00522	12440705
Contig01032__8472865_CC	PC2	87.1593	59.929	1.00124e-20	9.83406e-15		1701	Contig00522	12441378
Contig01032__1112225_GG	PC2	80.7579	59.928	2.55134e-19	9.83928e-15		1702	Contig00522	12938479
Contig00523__7431378_AA	PC2	83.0471	59.9236	8.0122e-20	9.86128e-15		1703	Contig00522	13882756
Contig00822__874086_CC	PC2	85.7864	59.9196	2.00461e-20	9.88111e-15		1704	Contig00522	13999842
Contig01116__767832_AA	PC2	132.498	59.9149	1.16415e-30	9.90511e-15		1705	Contig00522	14289574
Contig01207__170109_TT	PC2	80.7437	59.9136	2.56981e-19	9.91133e-15		1706	Contig00522	14473972
Contig00215__292397_CC	PC2	132.127	59.9046	1.4033e-30	9.957e-15		1707	Contig00522	14857069
Contig00313__679451_GG	PC2	86.3663	59.8987	1.49512e-20	9.98672e-15		1708	Contig00522	14857086
Contig01112__7039463_AA	PC1	125.647	59.8971	3.67314e-29	9.99504e-15		1709	Contig00522	14857423
Contig01023__2111700_TT	PC2	92.9595	59.8954	5.33757e-22	1.00035e-14		1710	Contig00522	14862990
Contig00825__451429_CC	PC2	136.745	59.8874	1.37139e-31	1.00442e-14		1711	Contig00522	14872070
Contig00825__451380_TT	PC2	136.745	59.8874	1.37139e-31	1.00442e-14		1712	Contig00522	14872254
Contig01190__130705_AA	PC2	79.6998	59.8766	4.35848e-19	1.00998e-14		1713	Contig00522	14872261
Contig00822__595215_GG	PC2	147.397	59.8513	6.42715e-34	1.02304e-14		1714	Contig00522	14881508
Contig00215__929523_CC	PC2	104.514	59.851	1.56073e-24	1.02319e-14		1715	Contig00522	14881544
Contig00215__665887_AA	PC2	100.746	59.8244	1.04565e-23	1.03709e-14		1716	Contig00522	14884902
Contig00822__656252_TT	PC2	94.8219	59.8206	2.08313e-22	1.03911e-14		1717	Contig00522	14884926
Contig00215__1240674_GG	PC2	96.2906	59.8169	9.91995e-23	1.04105e-14		1718	Contig00522	14884927
Contig00215__178421_TT	PC2	79.4143	59.8103	5.03599e-19	1.04457e-14		1719	Contig00522	14884929
Contig00822__439981_AA	PC2	117.976	59.8011	1.75477e-27	1.04943e-14		1720	Contig00522	14884931
Contig00526__239664_AA	PC2	91.7358	59.7959	9.90559e-22	1.05224e-14		1721	Contig00522	14884932
Contig00517__110348_GG	PC1	79.2677	59.7767	5.42404e-19	1.06255e-14		1722	Contig00522	14884936
Contig00215__1395176_CC	PC2	99.4093	59.7763	2.05352e-23	1.06275e-14		1723	Contig00522	14884961
Contig01016__2466887_TT	PC2	110.588	59.7718	7.28559e-26	1.06519e-14		1724	Contig00522	14884962
Contig01130__756845_CC	PC2	99.0768	59.7685	2.42892e-23	1.067e-14		1725	Contig00522	14885087
Contig00523__194397_AA	PC2	84.1965	59.7638	4.47964e-20	1.06951e-14		1726	Contig00522	14885131
Contig00215__281431_AA	PC2	79.0235	59.7598	6.13749e-19	1.07168e-14		1727	Contig00522	14885142
Contig01159__2177655_TT	PC1	78.8667	59.7493	6.64445e-19	1.07746e-14		1728	Contig00522	14885153
Contig00611__949540_TT	PC2	147.143	59.7464	7.30358e-34	1.079e-14		1729	Contig00522	14885160
Contig01023__2089168_TT	PC2	79.237	59.7349	5.50893e-19	1.08534e-14		1730	Contig00522	14885191
Contig01023__2089125_AA	PC2	79.237	59.7349	5.50893e-19	1.08534e-14		1731	Contig00522	14912359
Contig01130__2403060_TT	PC2	92.4327	59.7242	6.96532e-22	1.09125e-14		1732	Contig00522	14920098
Contig01115__1056861_CC	PC2	79.752	59.7157	4.24479e-19	1.09596e-14		1733	Contig00522	14997994
Contig01023__2130497_CC	PC2	80.4199	59.7157	3.02735e-19	1.09596e-14		1734	Contig00522	15013118
Contig00822__488893_AA	PC2	87.9986	59.7062	6.55e-21	1.10129e-14		1735	Contig00522	15357458
Contig00822__254484_GG	PC2	78.528	59.6943	7.88723e-19	1.10798e-14		1736	Contig00522	17542726
Contig01112__7726753_AA	PC2	112.665	59.6866	2.55437e-26	1.11231e-14		1737	Contig00522	5313925
Contig01112__7726749_CC	PC2	112.665	59.6866	2.55437e-26	1.11231e-14		1738	Contig00522	5431330
Contig00822__583383_AA	PC2	78.2715	59.6667	8.98071e-19	1.12364e-14		1739	Contig00522	5433223
Contig01023__2092686_CC	PC2	89.1869	59.6635	3.59228e-21	1.12544e-14		1740	Contig00522	5665653
Contig00010__1631341_TT	PC2	112.191	59.6629	3.2455e-26	1.12577e-14		1741	Contig00522	5719055
Contig00215__624799_GG	PC2	106.149	59.66	6.83862e-25	1.12747e-14		1742	Contig00522	6019119
Contig01173__10768_AA	PC2	84.6675	59.6393	3.53007e-20	1.13936e-14		1743	Contig00522	6097361
Contig01130__360703_TT	PC2	78.4006	59.6353	8.41245e-19	1.14171e-14		1744	Contig00522	6166863
Contig00523__2946705_CC	PC2	126.058	59.623	2.98601e-29	1.14882e-14		1745	Contig00522	6198270
Contig00730__2640275_AA	PC2	79.2593	59.6226	5.44703e-19	1.14908e-14		1746	Contig00522	6212136
Contig00730__2640222_AA	PC2	79.2593	59.6226	5.44703e-19	1.14908e-14		1747	Contig00522	6250625
Contig00215__1578888_CC	PC2	106.192	59.6091	6.69424e-25	1.15702e-14		1748	Contig00522	6287403
Contig01130__2290926_GG	PC2	130.192	59.6077	3.71966e-30	1.15784e-14		1749	Contig00522	6287408
Contig01164__2682180_GG	PC2	77.1615	59.5986	1.57535e-18	1.16319e-14		1750	Contig00522	6287652
Contig01164__2682194_TT	PC2	77.1615	59.5986	1.57535e-18	1.16319e-14		1751	Contig00522	6287660
Contig01130__1682710_AA	PC2	106.724	59.5962	5.11807e-25	1.1646e-14		1752	Contig00522	6524145
Contig00215__1031426_TT	PC2	127.019	59.5905	1.84016e-29	1.16795e-14		1753	Contig00522	6524147
Contig00822__656252_AA	PC2	84.5074	59.5838	3.8277e-20	1.17199e-14		1754	Contig00522	6529337
Contig01112__9275866_CC	PC2	81.7625	59.5745	1.53462e-19	1.17751e-14		1755	Contig00522	6608995
Contig00646__6380749_TT	PC1	75.0819	59.5724	4.5158e-18	1.17876e-14		1756	Contig00522	6788893
Contig00646__6380727_TT	PC1	75.0819	59.5724	4.5158e-18	1.17876e-14		1757	Contig00522	6944312
Contig01130__1224721_GG	PC2	81.832	59.5714	1.4816e-19	1.17938e-14		1758	Contig00522	6944425
Contig00822__440247_TT	PC2	121.472	59.5656	3.01278e-28	1.18285e-14		1759	Contig00522	7622481
Contig00646__4879400_AA	PC1	76.8865	59.5521	1.81075e-18	1.19098e-14		1760	Contig00522	8066743
Contig00527__4487770_TT	PC2	81.1923	59.5509	2.04793e-19	1.1917e-14		1761	Contig00522	844791
Contig01130__2590148_GG	PC2	105.86	59.543	7.91431e-25	1.19652e-14		1762	Contig00522	9559968
Contig01130__728431_GG	PC2	96.2303	59.538	1.02267e-22	1.19958e-14		1763	Contig00522	9582824
Contig00215__1275837_AA	PC2	95.7752	59.535	1.28696e-22	1.20136e-14		1764	Contig00522	9582916
Contig00315__3150152_GG	PC2	76.9816	59.5208	1.72561e-18	1.2101e-14		1765	Contig00522	9589428
Contig01113__16910067_CC	PC1	75.4832	59.5203	3.68524e-18	1.21037e-14		1766	Contig00523	1012796
Contig01123__2234022_CC	PC2	76.8915	59.5163	1.8061e-18	1.21283e-14		1767	Contig00523	1012825
Contig00822__557657_AA	PC2	127.122	59.5145	1.74678e-29	1.21396e-14		1768	Contig00523	1012867
Contig01016__8171974_AA	PC2	81.4252	59.5134	1.82024e-19	1.21466e-14		1769	Contig00523	1014060
Contig00111__528196_CC	PC2	87.1495	59.5068	1.0062e-20	1.2187e-14		1770	Contig00523	1133829
Contig01016__3443930_GG	PC2	99.5687	59.5003	1.89475e-23	1.22273e-14		1771	Contig00523	1141207
Contig00010__1631382_TT	PC2	111.861	59.4972	3.83356e-26	1.22466e-14		1772	Contig00523	1147626
Contig01175__3151203_CC	PC2	78.6701	59.4946	7.33975e-19	1.22632e-14		1773	Contig00523	1154899
Contig01130__823230_CC	PC2	113.584	59.4884	1.60755e-26	1.23017e-14		1774	Contig00523	1226666
Contig01130__1682710_GG	PC2	88.0924	59.4852	6.24687e-21	1.23218e-14		1775	Contig00523	1227292
Contig01130__1184308_CC	PC2	106.824	59.4839	4.8658e-25	1.23297e-14		1776	Contig00523	1237768
Contig01130__1678632_TT	PC2	93.7655	59.4755	3.55208e-22	1.23823e-14		1777	Contig00523	1254456
Contig01130__1678696_AA	PC2	93.7655	59.4755	3.55208e-22	1.23823e-14		1778	Contig00523	1254689
Contig01119__695346_TT	PC2	78.1612	59.4703	9.4966e-19	1.24153e-14		1779	Contig00523	1254961
Contig01130__453671_CC	PC2	158.426	59.4532	2.4976e-36	1.25238e-14		1780	Contig00523	1269731
Contig01130__360703_CC	PC2	141.158	59.4216	1.48614e-32	1.27265e-14		1781	Contig00523	1269740
Contig00825__451380_CC	PC2	77.6784	59.4183	1.21257e-18	1.27477e-14		1782	Contig00523	1269828
Contig00313__711216_CC	PC1	89.1993	59.4159	3.5698e-21	1.27634e-14		1783	Contig00523	1273217
Contig01130__1650483_CC	PC2	107.538	59.3895	3.39323e-25	1.29357e-14		1784	Contig00523	1274021
Contig01130__1650470_AA	PC2	107.538	59.3895	3.39323e-25	1.29357e-14		1785	Contig00523	1274249
Contig00215__1055893_GG	PC2	126.697	59.3849	2.16384e-29	1.29658e-14		1786	Contig00523	1291835
Contig01130__2332381_TT	PC2	79.5813	59.3663	4.62776e-19	1.30893e-14		1787	Contig00523	1292045
Contig01130__481492_GG	PC2	100.686	59.3571	1.07765e-23	1.31508e-14		1788	Contig00523	1292118
Contig00215__243916_CC	PC2	111.494	59.3542	4.61199e-26	1.31697e-14		1789	Contig00523	1292142
Contig00521__2636544_TT	PC2	76.0803	59.3292	2.72364e-18	1.33382e-14		1790	Contig00523	1294532
Contig01130__1546158_CC	PC2	113.257	59.329	1.89575e-26	1.33394e-14		1791	Contig00523	175260
Contig01130__1546094_GG	PC2	113.257	59.329	1.89575e-26	1.33394e-14		1792	Contig00523	181451
Contig01130__137259_AA	PC2	78.0616	59.3287	9.98772e-19	1.33419e-14		1793	Contig00523	181769
Contig01130__1545968_GG	PC2	113.135	59.3264	2.01591e-26	1.33575e-14		1794	Contig00523	181785
Contig00822__581598_CC	PC2	157.339	59.3148	4.31583e-36	1.34364e-14		1795	Contig00523	188556
Contig01130__1052242_GG	PC2	133.321	59.3044	7.69019e-31	1.35077e-14		1796	Contig00523	188587
Contig01130__419909_GG	PC2	91.7711	59.3009	9.73042e-22	1.35311e-14		1797	Contig00523	192183
Contig01029__896301_AA	PC2	84.7851	59.2955	3.32626e-20	1.35685e-14		1798	Contig00523	194397
Contig01023__342147_GG	PC2	102.625	59.2917	4.04995e-24	1.3595e-14		1799	Contig00523	204301
Contig00615__1183823_AA	PC2	79.8285	59.2657	4.08369e-19	1.37753e-14		1800	Contig00523	204353
Contig01130__2591658_GG	PC2	76.0402	59.2656	2.77946e-18	1.37765e-14		1801	Contig00523	220631
Contig00822__581905_AA	PC2	77.3268	59.2613	1.4489e-18	1.38063e-14		1802	Contig00523	220641
Contig01190__52850_TT	PC2	102.597	59.259	4.10682e-24	1.38229e-14		1803	Contig00523	220652
Contig01029__959388_AA	PC2	120.404	59.2484	5.1593e-28	1.38973e-14		1804	Contig00523	220678
Contig00717__31752_CC	PC2	93.6189	59.2451	3.82512e-22	1.39209e-14		1805	Contig00523	220698
Contig00822__295367_GG	PC2	103.188	59.237	3.04766e-24	1.39782e-14		1806	Contig00523	2379814
Contig01182__272129_GG	PC2	106.158	59.2264	6.80992e-25	1.40538e-14		1807	Contig00523	2537089
Contig00525__7086581_CC	PC2	79.2864	59.2174	5.37289e-19	1.41179e-14		1808	Contig00523	2551362
Contig00521__2223849_AA	PC2	101.896	59.2129	5.85061e-24	1.41502e-14		1809	Contig00523	2848063
Contig00521__2223848_CC	PC2	101.896	59.2129	5.85061e-24	1.41502e-14		1810	Contig00523	2933154
Contig00822__557657_TT	PC2	77.9045	59.2126	1.08144e-18	1.41523e-14		1811	Contig00523	2936966
Contig01120__463420_TT	PC2	77.3714	59.2023	1.41648e-18	1.42266e-14		1812	Contig00523	2941863
Contig01130__493541_TT	PC2	147.889	59.1924	5.01554e-34	1.42983e-14		1813	Contig00523	2941947
Contig00822__292878_GG	PC2	76.4192	59.1878	2.29415e-18	1.43317e-14		1814	Contig00523	2942293
Contig01025__3702410_CC	PC2	76.8301	59.1857	1.86312e-18	1.43472e-14		1815	Contig00523	2943609
Contig01130__446031_AA	PC2	131.238	59.1759	2.19684e-30	1.44192e-14		1816	Contig00523	2946622
Contig01164__2682215_GG	PC2	76.382	59.1712	2.3377e-18	1.44533e-14		1817	Contig00523	2946705
Contig01164__2682190_GG	PC2	76.382	59.1712	2.3377e-18	1.44533e-14		1818	Contig00523	2946711
Contig01164__2682189_TT	PC2	76.382	59.1712	2.3377e-18	1.44533e-14		1819	Contig00523	2984492
Contig01111__3816879_GG	PC2	89.8321	59.1626	2.59258e-21	1.45167e-14		1820	Contig00523	2984736
Contig00523__1292142_CC	PC2	78.1344	59.1414	9.6263e-19	1.46737e-14		1821	Contig00523	2988281
Contig00215__355038_GG	PC2	102.148	59.1386	5.15222e-24	1.46945e-14		1822	Contig00523	2990814
Contig00215__1578938_TT	PC2	108.804	59.1369	1.79171e-25	1.47075e-14		1823	Contig00523	2992717
Contig00215__102349_GG	PC2	127.541	59.1265	1.4148e-29	1.47856e-14		1824	Contig00523	3014527
Contig00215__183826_GG	PC2	113.403	59.1184	1.76117e-26	1.48464e-14		1825	Contig00523	3027141
Contig00730__2299014_TT	PC2	85.6186	59.1093	2.18208e-20	1.49155e-14		1826	Contig00523	3048449
Contig00527__1671875_TT	PC2	87.3204	59.1083	9.22927e-21	1.49227e-14		1827	Contig00523	3048454
Contig01016__2659238_GG	PC2	79.6086	59.0992	4.56431e-19	1.49919e-14		1828	Contig00523	3048505
Contig00825__401502_AA	PC2	99.8548	59.0985	1.63987e-23	1.49977e-14		1829	Contig00523	3050065
Contig01130__1650688_CC	PC2	105.854	59.0906	7.93845e-25	1.5058e-14		1830	Contig00523	3059439
Contig00612__2451473_AA	PC2	77.857	59.0763	1.10778e-18	1.51677e-14		1831	Contig00523	3073444
Contig00822__178345_AA	PC2	80.4551	59.0602	2.97384e-19	1.52924e-14		1832	Contig00523	3391375
Contig01130__1682756_TT	PC2	93.469	59.049	4.1261e-22	1.53797e-14		1833	Contig00523	3467742
Contig01153__1052312_AA	PC2	83.0438	59.0453	8.02544e-20	1.54083e-14		1834	Contig00523	3467932
Contig00215__517793_GG	PC2	92.5062	59.0423	6.71154e-22	1.54322e-14		1835	Contig00523	3620760
Contig01179__118504_GG	PC2	81.4445	59.042	1.80253e-19	1.54344e-14		1836	Contig00523	3697668
Contig00730__1304712_AA	PC2	144.723	59.0419	2.46949e-33	1.54349e-14		1837	Contig00523	3697814
Contig01130__1624590_CC	PC2	150.777	59.0365	1.17272e-34	1.54774e-14		1838	Contig00523	3697821
Contig01164__2538558_AA	PC2	82.7249	59.036	9.43059e-20	1.54813e-14		1839	Contig00523	3733840
Contig00613__6129636_AA	PC2	80.3671	59.0328	3.10923e-19	1.55068e-14		1840	Contig00523	3766327
Contig00522__12037713_GG	PC2	78.2055	59.0294	9.28616e-19	1.55332e-14		1841	Contig00523	3871528
Contig00522__12037779_CC	PC2	78.2055	59.0294	9.28616e-19	1.55332e-14		1842	Contig00523	3877179
Contig01016__4494660_CC	PC2	106.767	59.0145	5.00678e-25	1.56513e-14		1843	Contig00523	3877181
Contig01016__4494716_GG	PC2	106.767	59.0145	5.00678e-25	1.56513e-14		1844	Contig00523	3893171
Contig00611__574972_CC	PC2	106.119	59.0095	6.94267e-25	1.56915e-14		1845	Contig00523	3893178
Contig00215__167969_GG	PC2	83.6016	59.0038	6.05241e-20	1.57369e-14		1846	Contig00523	3897932
Contig01175__2729069_AA	PC2	83.3734	59.0002	6.79297e-20	1.57654e-14		1847	Contig00523	3897946
Contig01190__130500_AA	PC2	78.214	59.0002	9.24628e-19	1.57657e-14		1848	Contig00523	3905713
Contig00315__6219577_CC	PC2	84.592	58.9996	3.66744e-20	1.57705e-14		1849	Contig00523	3912173
Contig00215__965535_CC	PC2	82.0338	58.9848	1.33779e-19	1.58897e-14		1850	Contig00523	3926943
Contig01130__1844685_GG	PC2	95.3616	58.9736	1.586e-22	1.59803e-14		1851	Contig00523	3928781
Contig00822__580546_AA	PC2	88.6015	58.9661	4.82933e-21	1.60414e-14		1852	Contig00523	3937217
Contig01130__1687301_CC	PC2	97.7213	58.9632	4.81605e-23	1.60647e-14		1853	Contig00523	3939218
Contig00384__1339536_TT	PC2	75.9801	58.9625	2.86543e-18	1.60708e-14		1854	Contig00523	3956244
Contig01130__1044639_GG	PC2	82.2467	58.9583	1.20121e-19	1.61051e-14		1855	Contig00523	3956459
Contig01130__2123645_CC	PC2	102.395	58.9561	4.54757e-24	1.61226e-14		1856	Contig00523	3960555
Contig00526__258646_TT	PC2	82.109	58.9559	1.28784e-19	1.61249e-14		1857	Contig00523	3960601
Contig00215__1492640_GG	PC2	112.04	58.9538	3.50143e-26	1.61416e-14		1858	Contig00523	3960750
Contig00215__281423_GG	PC2	77.682	58.9411	1.21038e-18	1.62463e-14		1859	Contig00523	3960813
Contig01130__137259_TT	PC2	109.986	58.9397	9.86715e-26	1.62576e-14		1860	Contig00523	4024274
Contig00524__6280442_CC	PC2	77.1134	58.9306	1.61415e-18	1.63332e-14		1861	Contig00523	4029466
Contig00612__2486238_GG	PC2	81.7839	58.9258	1.51811e-19	1.63729e-14		1862	Contig00523	4029467
Contig00615__1258975_AA	PC2	78.9377	58.924	6.41001e-19	1.63879e-14		1863	Contig00523	4045079
Contig01130__1678352_CC	PC2	91.5982	58.9194	1.06191e-21	1.64266e-14		1864	Contig00523	4045093
Contig01029__909113_AA	PC2	94.2652	58.9166	2.75956e-22	1.64498e-14		1865	Contig00523	4087048
Contig00822__583416_CC	PC2	75.8958	58.9053	2.99036e-18	1.65447e-14		1866	Contig00523	4118355
Contig00029__63698_AA	PC2	103.462	58.9047	2.65456e-24	1.65495e-14		1867	Contig00523	4118361
Contig00526__511165_TT	PC2	79.9012	58.895	3.93616e-19	1.6631e-14		1868	Contig00523	4118371
Contig00215__896629_AA	PC2	78.5733	58.8908	7.70857e-19	1.66672e-14		1869	Contig00523	4118415
Contig01173__10539_TT	PC2	82.9022	58.8782	8.62162e-20	1.67744e-14		1870	Contig00523	4118416
Contig00215__1552590_GG	PC2	115.169	58.8736	7.22593e-27	1.68131e-14		1871	Contig00523	4118474
Contig01111__4343394_AA	PC2	158.703	58.8557	2.17324e-36	1.69667e-14		1872	Contig00523	4118684
Contig00829__2262817_CC	PC2	77.433	58.8445	1.37305e-18	1.70638e-14		1873	Contig00523	4198619
Contig01116__767832_GG	PC2	77.5679	58.8381	1.28239e-18	1.71195e-14		1874	Contig00523	4232951
Contig00215__273108_GG	PC2	80.9625	58.8319	2.30044e-19	1.71734e-14		1875	Contig00523	4331837
Contig00722__9971_CC	PC2	80.3957	58.8306	3.06456e-19	1.71848e-14		1876	Contig00523	4333940
Contig01159__2153259_TT	PC1	76.9987	58.8301	1.71071e-18	1.7189e-14		1877	Contig00523	4352593
Contig00384__5645341_CC	PC2	86.4546	58.8215	1.42982e-20	1.72648e-14		1878	Contig00523	4558278
Contig01130__415117_AA	PC2	76.8664	58.8107	1.82921e-18	1.7359e-14		1879	Contig00523	4930207
Contig01130__142453_CC	PC2	125.762	58.802	3.46736e-29	1.74361e-14		1880	Contig00523	4930259
Contig01032__5844977_AA	PC2	76.4738	58.7977	2.23152e-18	1.74749e-14		1881	Contig00523	5031618
Contig01028__378325_GG	PC2	171.729	58.7945	3.10138e-39	1.7503e-14		1882	Contig00523	51910
Contig01130__481427_AA	PC2	103.553	58.794	2.53473e-24	1.75073e-14		1883	Contig00523	52153
Contig01023__1021558_GG	PC2	87.1787	58.78	9.91481e-21	1.76324e-14		1884	Contig00523	5328242
Contig00526__510883_CC	PC2	77.1933	58.7796	1.55022e-18	1.76357e-14		1885	Contig00523	5395910
Contig00645__1019096_GG	PC1	75.6357	58.773	3.4114e-18	1.76956e-14		1886	Contig00523	5395984
Contig00315__3150092_AA	PC2	75.4227	58.7687	3.79994e-18	1.77338e-14		1887	Contig00523	5620107
Contig00215__527147_GG	PC2	115.068	58.7649	7.60314e-27	1.77681e-14		1888	Contig00523	5679316
Contig00526__510905_CC	PC2	75.6406	58.7644	3.40294e-18	1.77732e-14		1889	Contig00523	697454
Contig00315__7274972_CC	PC2	81.2484	58.764	1.99061e-19	1.77765e-14		1890	Contig00523	7377688
Contig01130__2587795_AA	PC2	92.3478	58.7527	7.27065e-22	1.78787e-14		1891	Contig00523	7377880
Contig01011__2248218_TT	PC2	79.2787	58.7513	5.39373e-19	1.78912e-14		1892	Contig00523	7431378
Contig01130__744396_TT	PC2	90.5501	58.7484	1.80355e-21	1.79177e-14		1893	Contig00523	7431397
Contig01112__7061497_CC	PC1	136.496	58.7472	1.55424e-31	1.79289e-14		1894	Contig00523	7431602
Contig01130__735930_CC	PC2	111.157	58.739	5.46743e-26	1.80038e-14		1895	Contig00523	7431671
Contig00315__3150133_CC	PC2	75.2518	58.7285	4.14356e-18	1.80997e-14		1896	Contig00523	7432265
Contig00315__3150179_AA	PC2	75.2518	58.7285	4.14356e-18	1.80997e-14		1897	Contig00523	7447704
Contig00384__211571_TT	PC1	99.8937	58.7277	1.60802e-23	1.8107e-14		1898	Contig00523	7646032
Contig00313__10934107_AA	PC2	75.8171	58.7245	3.11191e-18	1.81366e-14		1899	Contig00523	851440
Contig01130__6008196_GG	PC2	101.451	58.7233	7.32421e-24	1.81481e-14		1900	Contig00523	8997635
Contig01130__6008100_CC	PC2	101.451	58.7233	7.32421e-24	1.81481e-14		1901	Contig00523	9170821
Contig00215__1015838_TT	PC2	93.8102	58.7163	3.47285e-22	1.82129e-14		1902	Contig00523	99907
Contig00647__14922695_GG	PC2	81.3206	58.6935	1.91912e-19	1.84253e-14		1903	Contig00524	1083334
Contig01130__756934_GG	PC2	96.3044	58.6923	9.85112e-23	1.84365e-14		1904	Contig00524	1361873
Contig01130__1845885_TT	PC2	103.183	58.6914	3.05561e-24	1.84443e-14		1905	Contig00524	2593789
Contig01023__6179073_GG	PC2	76.9422	58.6892	1.76034e-18	1.8465e-14		1906	Contig00524	3452743
Contig00822__178372_CC	PC2	79.852	58.6891	4.03524e-19	1.84665e-14		1907	Contig00524	384434
Contig00313__711197_AA	PC1	84.0253	58.6632	4.88483e-20	1.87105e-14		1908	Contig00524	3892322
Contig01130__481471_AA	PC2	103.135	58.6557	3.13104e-24	1.87824e-14		1909	Contig00524	389263
Contig00215__1432953_CC	PC2	76.8114	58.6522	1.88084e-18	1.88153e-14		1910	Contig00524	399479
Contig01160__3428376_GG	PC2	97.1298	58.6449	6.49299e-23	1.88854e-14		1911	Contig00524	4705744
Contig01130__1682756_CC	PC2	85.4567	58.6447	2.36836e-20	1.88881e-14		1912	Contig00524	5104642
Contig01130__1753687_AA	PC2	76.0488	58.6412	2.76747e-18	1.89213e-14		1913	Contig00524	5162181
Contig01119__1344826_AA	PC2	75.8927	58.6314	2.99506e-18	1.90161e-14		1914	Contig00524	5193726
Contig00730__2298842_AA	PC2	84.3406	58.6132	4.16481e-20	1.91926e-14		1915	Contig00524	5193834
Contig00730__2095759_TT	PC2	78.3647	58.6127	8.567e-19	1.91971e-14		1916	Contig00524	5603526
Contig01130__1239349_GG	PC2	126.544	58.6117	2.33808e-29	1.92073e-14		1917	Contig00524	560368
Contig01130__419909_AA	PC2	78.9146	58.6076	6.48544e-19	1.92474e-14		1918	Contig00524	5603767
Contig00825__4412549_CC	PC2	126.47	58.605	2.42606e-29	1.92725e-14		1919	Contig00524	5624591
Contig01179__113174_TT	PC2	79.1757	58.6	5.68256e-19	1.93216e-14		1920	Contig00524	5636234
Contig01130__238168_AA	PC2	109.491	58.5922	1.26691e-25	1.93986e-14		1921	Contig00524	5636313
Contig01130__744350_TT	PC2	95.6578	58.5906	1.36562e-22	1.94137e-14		1922	Contig00524	5636319
Contig01115__7416818_AA	PC2	78.7431	58.5788	7.07361e-19	1.95309e-14		1923	Contig00524	5636433
Contig01130__1650411_GG	PC2	112.634	58.5781	2.59543e-26	1.95384e-14		1924	Contig00524	5660341
Contig00615__1209708_TT	PC2	77.5403	58.5748	1.30045e-18	1.95704e-14		1925	Contig00524	5660350
Contig01112__7061415_CC	PC1	135.517	58.5678	2.54523e-31	1.96407e-14		1926	Contig00524	6268192
Contig01207__170109_GG	PC2	81.6475	58.5643	1.62656e-19	1.96757e-14		1927	Contig00524	6269892
Contig00215__1395393_AA	PC2	96.0708	58.5639	1.1085e-22	1.96797e-14		1928	Contig00524	6269933
Contig00215__240961_TT	PC2	80.6318	58.5605	2.71951e-19	1.97139e-14		1929	Contig00524	6271898
Contig01130__109488_AA	PC2	77.4531	58.5602	1.35912e-18	1.97167e-14		1930	Contig00524	6271987
Contig00526__439080_AA	PC2	80.596	58.5421	2.76913e-19	1.9899e-14		1931	Contig00524	6273300
Contig00522__5665653_GG	PC2	84.6545	58.5398	3.55335e-20	1.99218e-14		1932	Contig00524	6273557
Contig00730__2298833_AA	PC2	85.2463	58.5392	2.6342e-20	1.99284e-14		1933	Contig00524	6280442
Contig00612__2456094_GG	PC2	81.2119	58.5338	2.02762e-19	1.99827e-14		1934	Contig00524	6286083
Contig00215__355232_AA	PC2	77.1799	58.532	1.56077e-18	2.00016e-14		1935	Contig00524	6286253
Contig01130__264806_TT	PC2	91.5819	58.5181	1.07066e-21	2.01434e-14		1936	Contig00524	6286322
Contig00822__582165_AA	PC2	76.1409	58.5148	2.64127e-18	2.01764e-14		1937	Contig00524	6586527
Contig00111__510490_GG	PC2	80.1657	58.4987	3.44292e-19	2.03428e-14		1938	Contig00524	6760997
Contig00822__254385_GG	PC2	130.123	58.4917	3.85086e-30	2.04147e-14		1939	Contig00524	6761063
Contig00215__355279_GG	PC2	100.609	58.4883	1.12063e-23	2.04506e-14		1940	Contig00524	6980774
Contig00313__10891169_TT	PC2	83.3048	58.4871	7.03287e-20	2.04628e-14		1941	Contig00524	6981001
Contig01130__415366_AA	PC2	76.3767	58.4858	2.34402e-18	2.04759e-14		1942	Contig00524	7172785
Contig01130__415323_CC	PC2	76.3767	58.4858	2.34402e-18	2.04759e-14		1943	Contig00524	741950
Contig00610__1171794_TT	PC2	77.2844	58.4811	1.48033e-18	2.0525e-14		1944	Contig00524	7437797
Contig01130__1768038_TT	PC2	122.924	58.4805	1.44903e-28	2.05318e-14		1945	Contig00524	7437850
Contig00662__915_TT	PC2	80.0272	58.4769	3.6929e-19	2.05695e-14		1946	Contig00524	7442515
Contig00612__2455886_GG	PC2	80.5061	58.4642	2.89809e-19	2.07028e-14		1947	Contig00524	7482591
Contig00612__2455805_TT	PC2	80.5061	58.4642	2.89809e-19	2.07028e-14		1948	Contig00524	7629487
Contig01130__2219628_GG	PC2	82.9682	58.4635	8.33829e-20	2.07096e-14		1949	Contig00524	7629548
Contig00521__3036173_TT	PC2	75.1522	58.4609	4.3578e-18	2.07374e-14		1950	Contig00524	7629550
Contig00275__408447_TT	PC2	78.9801	58.4519	6.27388e-19	2.08325e-14		1951	Contig00524	7881092
Contig01029__908899_GG	PC2	79.4225	58.4483	5.01504e-19	2.08701e-14		1952	Contig00524	7947147
Contig00519__2029808_GG	PC1	86.244	58.4444	1.59053e-20	2.09122e-14		1953	Contig00524	7947419
Contig00029__63727_CC	PC2	108.084	58.44	2.57586e-25	2.09589e-14		1954	Contig00524	7947517
Contig01130__759686_TT	PC2	75.3065	58.4381	4.03034e-18	2.09784e-14		1955	Contig00524	8004054
Contig01179__222466_TT	PC2	77.1227	58.4307	1.60662e-18	2.10574e-14		1956	Contig00524	943229
Contig00526__419230_AA	PC2	76.48	58.4287	2.22459e-18	2.1079e-14		1957	Contig00524	943568
Contig01190__186206_AA	PC2	89.7624	58.4277	2.68553e-21	2.109e-14		1958	Contig00524	956895
Contig01028__378258_CC	PC2	133.723	58.4216	6.28087e-31	2.11554e-14		1959	Contig00524	965246
Contig00647__5103180_AA	PC2	88.9407	58.4193	4.06818e-21	2.11802e-14		1960	Contig00524	995224
Contig01113__3105553_TT	PC2	84.1828	58.411	4.51068e-20	2.12698e-14		1961	Contig00525	1321702
Contig00010__1631589_GG	PC2	99.9103	58.4094	1.59459e-23	2.12876e-14		1962	Contig00525	1378559
Contig00315__476586_GG	PC1	91.6504	58.4087	1.03424e-21	2.12945e-14		1963	Contig00525	2024144
Contig01011__1212043_CC	PC2	79.9718	58.4077	3.79783e-19	2.13054e-14		1964	Contig00525	2050378
Contig01120__466340_GG	PC2	74.9394	58.3989	4.85377e-18	2.14009e-14		1965	Contig00525	2127170
Contig01173__10541_TT	PC2	82.0327	58.3943	1.33851e-19	2.14509e-14		1966	Contig00525	2136384
Contig00524__7437850_GG	PC2	78.2406	58.3927	9.12244e-19	2.14683e-14		1967	Contig00525	2186730
Contig01159__2177564_CC	PC1	73.5047	58.3882	1.00395e-17	2.15173e-14		1968	Contig00525	272152
Contig00313__711193_TT	PC1	92.3777	58.3854	7.16182e-22	2.15479e-14		1969	Contig00525	272157
Contig01130__493481_AA	PC2	142.345	58.3853	8.1754e-33	2.15494e-14		1970	Contig00525	272158
Contig01130__493570_TT	PC2	142.345	58.3853	8.1754e-33	2.15494e-14		1971	Contig00525	272164
Contig01130__493574_AA	PC2	142.345	58.3853	8.1754e-33	2.15494e-14		1972	Contig00525	272178
Contig00112__6207345_GG	PC2	88.0075	58.377	6.52081e-21	2.16407e-14		1973	Contig00525	336060
Contig01130__259235_CC	PC2	119.331	58.3689	8.86247e-28	2.17299e-14		1974	Contig00525	34319
Contig00822__655971_CC	PC2	86.6629	58.3663	1.28688e-20	2.17586e-14		1975	Contig00525	3621208
Contig00384__491488_AA	PC2	77.3613	58.3396	1.42378e-18	2.20559e-14		1976	Contig00525	39229
Contig01179__108925_TT	PC2	80.4649	58.3317	2.95916e-19	2.21448e-14		1977	Contig00525	594546
Contig00215__1394193_GG	PC2	90.7886	58.3308	1.59875e-21	2.21546e-14		1978	Contig00525	594599
Contig00215__1393973_CC	PC2	90.7886	58.3308	1.59875e-21	2.21546e-14		1979	Contig00525	6239975
Contig00239__2826857_AA	PC1	99.4054	58.3253	2.05759e-23	2.2217e-14		1980	Contig00525	6295489
Contig00239__2826861_CC	PC1	99.4054	58.3253	2.05759e-23	2.2217e-14		1981	Contig00525	6374999
Contig01123__2261368_AG	PC2	85.1319	58.3248	2.79116e-20	2.2222e-14		1982	Contig00525	6375025
Contig00730__2298779_AA	PC2	83.7081	58.3187	5.73512e-20	2.22918e-14		1983	Contig00525	6868950
Contig00527__1684984_AA	PC2	96.9492	58.3056	7.11289e-23	2.2441e-14		1984	Contig00525	6874542
Contig00822__580533_GG	PC2	89.1254	58.2884	3.70564e-21	2.26375e-14		1985	Contig00525	6874580
Contig00215__1503977_TT	PC2	81.4743	58.278	1.77556e-19	2.27579e-14		1986	Contig00525	6874605
Contig00084__4112933_AA	PC2	76.5731	58.2733	2.12214e-18	2.28117e-14		1987	Contig00525	6874640
Contig01130__417414_TT	PC2	137.744	58.2727	8.28903e-32	2.28189e-14		1988	Contig00525	6932792
Contig00215__273221_GG	PC2	79.5935	58.2702	4.59941e-19	2.2848e-14		1989	Contig00525	6932851
Contig01159__2153250_CC	PC1	75.0591	58.2684	4.56839e-18	2.28691e-14		1990	Contig00525	6932881
Contig01134__4120996_CC	PC2	78.7369	58.2682	7.09579e-19	2.28713e-14		1991	Contig00525	6932894
Contig00313__711103_TT	PC1	85.3189	58.2679	2.53921e-20	2.28747e-14		1992	Contig00525	7019533
Contig01023__2137725_TT	PC2	87.794	58.257	7.26405e-21	2.3002e-14		1993	Contig00525	7058557
Contig01179__97906_AA	PC2	78.3934	58.2555	8.44355e-19	2.30195e-14		1994	Contig00525	7086581
Contig01028__367765_AA	PC2	82.0645	58.2491	1.3172e-19	2.30945e-14		1995	Contig00525	7090866
Contig01073__1400932_TT	PC2	74.3943	58.2423	6.39733e-18	2.3174e-14		1996	Contig00525	7110557
Contig01130__6035888_AA	PC2	76.5662	58.2422	2.12948e-18	2.31757e-14		1997	Contig00525	7110772
Contig01130__481427_TT	PC2	85.325	58.2388	2.53142e-20	2.32156e-14		1998	Contig00526	130888
[truncated: 9,248 more rows]

## Sheet: Supplementary table S10.
Supplementary table S10. The EAL identified by both LFMM and Samβada.
No.	#Chr	Pos
1	Contig00008	1100820
2	Contig00008	1100910
3	Contig00008	423963
4	Contig00008	697918
5	Contig00008	698106
6	Contig00008	733610
7	Contig00055	190534
8	Contig00059	974619
9	Contig00059	974705
10	Contig00059	974717
11	Contig00059	974869
12	Contig00059	974917
13	Contig00059	974919
14	Contig00059	974931
15	Contig00059	974964
16	Contig00064	59020
17	Contig00064	59031
18	Contig00086	1614147
19	Contig00086	1703434
20	Contig00086	3415001
21	Contig00086	3415039
22	Contig00086	9094329
23	Contig00087	2056807
24	Contig00111	109140
25	Contig00111	123740
26	Contig00111	123767
27	Contig00111	123770
28	Contig00111	146293
29	Contig00111	1638299
30	Contig00111	1638301
31	Contig00111	1725239
32	Contig00111	1725261
33	Contig00111	205020
34	Contig00111	249634
35	Contig00111	252634
36	Contig00111	299641
37	Contig00111	402662
38	Contig00111	453832
39	Contig00111	453858
40	Contig00111	453874
41	Contig00111	499154
42	Contig00111	499479
43	Contig00111	499480
44	Contig00111	500387
45	Contig00111	528382
46	Contig00111	534560
47	Contig00111	97960
48	Contig00111	98000
49	Contig00112	4431903
50	Contig00112	4843563
51	Contig00112	6396422
52	Contig00112	8308711
53	Contig00180	10024
54	Contig00180	17356
55	Contig00180	9358
56	Contig00180	9922
57	Contig00180	9978
58	Contig00212	32722
59	Contig00215	1243723
60	Contig00215	586016
61	Contig00215	928811
62	Contig00217	2026513
63	Contig00239	2772471
64	Contig00239	2808086
65	Contig00239	2826993
66	Contig00239	3278018
67	Contig00275	540361
68	Contig00311	2979731
69	Contig00311	4592009
70	Contig00312	1821986
71	Contig00312	454894
72	Contig00312	454951
73	Contig00313	3813793
74	Contig00313	3815611
75	Contig00313	3815619
76	Contig00313	6021782
77	Contig00313	679226
78	Contig00313	7662230
79	Contig00313	7955492
80	Contig00313	7955579
81	Contig00314	1496110
82	Contig00315	10570796
83	Contig00315	137386
84	Contig00315	137651
85	Contig00315	1600558
86	Contig00315	197965
87	Contig00315	4230459
88	Contig00315	7274964
89	Contig00315	7274972
90	Contig00315	7275003
91	Contig00315	7275236
92	Contig00315	7275285
93	Contig00315	952671
94	Contig00315	955273
95	Contig00315	955687
96	Contig00321	2699141
97	Contig00321	3184043
98	Contig00321	3186178
99	Contig00321	3281799
100	Contig00321	3282075
101	Contig00383	473220
102	Contig00383	473221
103	Contig00384	1512020
104	Contig00384	203449
105	Contig00384	203475
106	Contig00384	210149
107	Contig00384	213198
108	Contig00384	213205
109	Contig00384	213242
110	Contig00384	213261
111	Contig00384	213295
112	Contig00384	213389
113	Contig00384	213427
114	Contig00384	213502
115	Contig00384	226869
116	Contig00384	227256
117	Contig00384	282714
118	Contig00384	282825
119	Contig00384	283007
120	Contig00384	535784
121	Contig00399	1785521
122	Contig00461	3112580
123	Contig00461	3112764
124	Contig00516	3303
125	Contig00517	537229
126	Contig00517	6717675
127	Contig00518	2118805
128	Contig00519	1927257
129	Contig00519	1980404
130	Contig00519	2110553
131	Contig00519	2110935
132	Contig00519	6475383
133	Contig00520	2321817
134	Contig00520	4277539
135	Contig00520	4397536
136	Contig00521	13569328
137	Contig00521	14008402
138	Contig00521	14008415
139	Contig00521	14008416
140	Contig00521	14008417
141	Contig00521	14008460
142	Contig00521	14008465
143	Contig00521	14008468
144	Contig00521	14008469
145	Contig00521	1825821
146	Contig00521	2609635
147	Contig00521	2717418
148	Contig00522	14881508
149	Contig00522	14881544
150	Contig00522	14920098
151	Contig00522	17542726
152	Contig00522	6097361
153	Contig00522	8066743
154	Contig00523	1227292
155	Contig00523	181451
156	Contig00523	181769
157	Contig00523	181785
158	Contig00523	2943609
159	Contig00523	3897932
160	Contig00523	3897946
161	Contig00523	3939218
162	Contig00523	4087048
163	Contig00524	3892322
164	Contig00524	6286083
165	Contig00524	6286253
166	Contig00524	6286322
167	Contig00524	7172785
168	Contig00524	7947419
169	Contig00524	7947517
170	Contig00525	39229
171	Contig00525	6874542
172	Contig00526	486487
173	Contig00527	1684984
174	Contig00527	1992455
175	Contig00527	2569193
176	Contig00527	2619326
177	Contig00609	491422
178	Contig00609	491502
179	Contig00609	675422
180	Contig00609	706519
181	Contig00610	1588889
182	Contig00610	2007621
183	Contig00610	4745837
184	Contig00610	4746065
185	Contig00611	134740
186	Contig00611	134768
187	Contig00611	137342
188	Contig00611	141668
189	Contig00611	168381
190	Contig00611	7466484
191	Contig00611	8903554
192	Contig00611	8903758
193	Contig00612	10747595
194	Contig00612	10764048
195	Contig00612	11651419
196	Contig00612	2232384
197	Contig00612	2355764
198	Contig00612	2355866
199	Contig00612	2368508
200	Contig00612	2368509
201	Contig00612	2368774
202	Contig00612	2408219
203	Contig00612	2451473
204	Contig00612	2486230
205	Contig00612	2486238
206	Contig00612	2486252
207	Contig00612	7297575
208	Contig00612	7386258
209	Contig00612	7386432
210	Contig00612	7386516
211	Contig00612	7440933
212	Contig00612	7464932
213	Contig00612	7465025
214	Contig00613	1368158
215	Contig00613	4889483
216	Contig00613	4889504
217	Contig00613	688500
218	Contig00613	688502
219	Contig00613	688525
220	Contig00613	688788
221	Contig00614	357673
222	Contig00615	1398353
223	Contig00615	1398356
224	Contig00615	1398368
225	Contig00615	1420557
226	Contig00615	1420569
227	Contig00615	1420596
228	Contig00615	1420825
229	Contig00615	1420833
230	Contig00615	1420876
231	Contig00645	1013532
232	Contig00645	1034741
233	Contig00645	1372192
234	Contig00645	1397011
235	Contig00645	1495855
236	Contig00645	674981
237	Contig00645	794750
238	Contig00645	882073
239	Contig00645	882333
240	Contig00645	882420
241	Contig00645	897599
242	Contig00646	2677379
243	Contig00646	6399339
244	Contig00646	6399414
245	Contig00646	6399538
246	Contig00646	6604641
247	Contig00646	6814700
248	Contig00646	7077697
249	Contig00646	7787342
250	Contig00647	12726628
251	Contig00647	14922695
252	Contig00647	15034885
253	Contig00647	2043806
254	Contig00647	2331907
255	Contig00647	2332041
256	Contig00647	2332066
257	Contig00647	2332079
258	Contig00647	2332119
259	Contig00647	5161084
260	Contig00647	5161113
261	Contig00647	5225675
262	Contig00647	7408026
263	Contig00722	10163
264	Contig00722	9971
265	Contig00730	147427
266	Contig00730	2249671
267	Contig00730	2626505
268	Contig00730	2626631
269	Contig00730	2626663
270	Contig00730	2721101
271	Contig00730	3012034
272	Contig00730	3190407
273	Contig00730	3197273
274	Contig00730	3214542
275	Contig00754	102579
276	Contig00754	962680
277	Contig00754	962693
278	Contig00818	620201
279	Contig00820	401836
280	Contig00823	3359768
281	Contig00823	3359781
282	Contig00823	3359785
283	Contig00824	2343374
284	Contig00824	4408228
285	Contig00824	4525942
286	Contig00824	4525966
287	Contig00824	761716
288	Contig00824	761738
289	Contig00824	761922
290	Contig00825	2662305
291	Contig00825	2831801
292	Contig00825	2942429
293	Contig00825	2974733
294	Contig00825	3093070
295	Contig00825	3093272
296	Contig00825	3093317
297	Contig00825	4412549
298	Contig00825	99909
299	Contig00828	3493983
300	Contig00828	3494214
301	Contig00828	3764859
302	Contig00829	1563537
303	Contig00829	2110568
304	Contig00829	2195933
305	Contig00829	2196254
306	Contig00829	2204588
307	Contig00829	2204704
308	Contig00829	2206115
309	Contig00829	2226157
310	Contig00829	2227614
311	Contig00931	430145
312	Contig01013	5439129
313	Contig01014	7172333
314	Contig01016	10067547
315	Contig01016	12962969
316	Contig01016	1764338
317	Contig01016	2487960
318	Contig01016	2582538
319	Contig01016	2723154
320	Contig01016	2723183
321	Contig01016	2723188
322	Contig01016	2723217
323	Contig01016	2723246
324	Contig01016	2901491
325	Contig01016	2901508
326	Contig01016	385995
327	Contig01016	386079
328	Contig01016	5014416
329	Contig01016	5014463
330	Contig01016	5014489
331	Contig01016	5157429
332	Contig01016	5157435
333	Contig01016	5693188
334	Contig01016	8120300
335	Contig01016	8120302
336	Contig01016	8298683
337	Contig01017	4725660
338	Contig01022	1073764
339	Contig01023	1014804
340	Contig01023	1021558
341	Contig01023	1284573
342	Contig01023	1651462
343	Contig01023	1836943
344	Contig01023	1942489
345	Contig01023	1942775
346	Contig01023	2037202
347	Contig01023	2037220
348	Contig01023	2072550
349	Contig01023	2092663
350	Contig01023	2199631
351	Contig01023	2199889
352	Contig01023	2199891
353	Contig01023	2255980
354	Contig01023	2269793
355	Contig01023	2269812
356	Contig01023	2269867
357	Contig01023	2273060
358	Contig01023	2869314
359	Contig01023	2869325
360	Contig01023	2869341
361	Contig01023	2887510
362	Contig01023	2903810
363	Contig01023	2903847
364	Contig01023	2922536
365	Contig01023	421336
366	Contig01023	421359
367	Contig01023	4350887
368	Contig01023	6116222
369	Contig01023	6116311
370	Contig01023	6190080
371	Contig01023	983389
372	Contig01023	985728
373	Contig01025	147047
374	Contig01027	3504160
375	Contig01028	1208926
376	Contig01028	475027
377	Contig01029	1033466
378	Contig01029	1033484
379	Contig01029	1033527
380	Contig01029	1033614
381	Contig01029	1033657
382	Contig01029	1033712
383	Contig01029	202651
384	Contig01029	241246
385	Contig01029	252046
386	Contig01029	285124
387	Contig01029	388318
388	Contig01029	388606
389	Contig01029	388616
390	Contig01029	460433
391	Contig01029	493179
392	Contig01029	505314
393	Contig01029	69344
394	Contig01029	707844
395	Contig01029	708997
396	Contig01029	709060
397	Contig01029	896301
398	Contig01029	908984
399	Contig01029	909113
400	Contig01029	953772
401	Contig01029	953788
402	Contig01029	959354
403	Contig01029	959388
404	Contig01029	978940
405	Contig01029	979004
406	Contig01030	3143230
407	Contig01032	2331391
408	Contig01032	2331398
409	Contig01032	2331542
410	Contig01032	2331568
411	Contig01032	2331581
412	Contig01032	4904427
413	Contig01032	8570092
414	Contig01032	8570370
415	Contig01073	1980995
416	Contig01111	2029239
417	Contig01111	4212377
418	Contig01112	7039432
419	Contig01112	7039462
420	Contig01112	7039463
421	Contig01112	7061258
422	Contig01112	7061415
423	Contig01112	7061497
424	Contig01112	7161543
425	Contig01112	9275803
426	Contig01112	9275824
427	Contig01112	9275844
428	Contig01112	9275846
429	Contig01112	9275866
430	Contig01112	9275889
431	Contig01112	9275892
432	Contig01113	11674978
433	Contig01113	11692292
434	Contig01113	11693704
435	Contig01113	16939217
436	Contig01113	16939458
437	Contig01113	19168108
438	Contig01113	19371819
439	Contig01113	19371850
440	Contig01113	19371889
441	Contig01113	19841183
442	Contig01113	7454797
443	Contig01113	7454841
444	Contig01113	7463884
445	Contig01114	715716
446	Contig01114	736124
447	Contig01115	1565527
448	Contig01115	1565543
449	Contig01115	1565551
450	Contig01115	1647001
451	Contig01115	6923466
452	Contig01119	1350571
453	Contig01119	253029
454	Contig01121	550728
455	Contig01121	550769
456	Contig01121	550777
457	Contig01122	1765740
458	Contig01123	3278470
459	Contig01123	4433148
460	Contig01123	5095887
461	Contig01123	5095923
462	Contig01124	3214214
463	Contig01124	3230401
464	Contig01124	3237638
465	Contig01126	1606737
466	Contig01126	1901726
467	Contig01126	1901747
468	Contig01126	1901748
469	Contig01127	2467349
470	Contig01130	1732799
471	Contig01130	1732836
472	Contig01130	1995464
473	Contig01130	2126171
474	Contig01130	2134055
475	Contig01130	2134311
476	Contig01130	482457
477	Contig01130	4846089
478	Contig01130	4873501
479	Contig01130	6408511
480	Contig01130	6793916
481	Contig01130	6932479
482	Contig01134	1318260
483	Contig01134	2072432
484	Contig01134	2285779
485	Contig01143	12619
486	Contig01154	10724
487	Contig01159	2164555
488	Contig01159	2164568
489	Contig01159	2164582
490	Contig01159	2164610
491	Contig01160	4278081
492	Contig01160	5576523
493	Contig01160	8167261
494	Contig01163	1209077
495	Contig01164	2678477
496	Contig01164	2678526
497	Contig01164	2678585
498	Contig01174	189677
499	Contig01174	189723
500	Contig01174	189906
501	Contig01174	189928
502	Contig01175	1478602
503	Contig01175	1894826
504	Contig01175	3390575
505	Contig01190	184775
506	Contig01207	100478
507	Contig01207	106314
508	Contig01207	126245
509	Contig01207	142499
510	Contig01207	153284
511	Contig01207	158437
512	Contig01207	158438
513	Contig01207	158439
514	Contig01207	170721
515	Contig01207	184564
516	Contig01207	185774
517	Contig01207	186016
518	Contig01207	186017
519	Contig01207	21586
520	Contig01207	43152
521	Contig01207	52960
522	Contig01207	59891
523	Contig01207	59892
524	Contig01207	61692

[truncated: 5 more sheets: Supplementary table S11., Supplementary table S12., Supplementary table S13., Supplementary table S14., Supplementary table S15.]
